# Supplementary material for: Genome-wide profiling of alternative splicing in glioblastoma and their clinical value
Source: BMC Cancer. 2021 Aug 26;21:958. doi: 10.1186/s12885-021-08681-z (PMC8393481; doi:10.1186/s12885-021-08681-z)
Supplement: Supplementary file 2 — Additional file 2 Table S2. The detailed information of the survival-related AS events. [file 12885_2021_8681_MOESM2_ESM.xlsx]

## Sheet: Sheet1
Supplementary Table S2： The detailed information of the survival-related AS events.
as_id	symbol	splice_type	exons	from_exon	to_exon	novel_splice	pct_with_values	psi_range	std_psi	AveExp	z	HR	HR.95L	HR.95H	FDR value
254	MORN1	AT	13	null	null	0	0.975	0.6845	0.1516	0.235858	3.26263	8.50258	2.35039	30.7582	0.00110384
616	DFFA	AT	5.3	null	null	0	1	0.329	0.0672	0.227411	2.21097	27.2455	1.45529	510.083	0.0270376
617	DFFA	AT	6	null	null	0	1	0.329	0.0672	0.772589	-2.21097	0.0367033	0.00196047	0.68715	0.0270376
672	AGTRAP	ES	4.2	3	5	0	1	0.2827	0.0518	0.113001	1.96799	60.6024	1.01688	3611.67	0.0490689
858	ARHGEF10L	AP	10	null	null	0	0.9375	0.7619	0.1721	0.195425	2.36778	3.5703	1.24507	10.238	0.0178954
916	TMCO4	ES	11	10	12	0	0.975	0.22	0.0389	0.973742	-2.0779	0.0187085	0.000438684	0.797861	0.0377188
1256	UBXN11	ES	4:5:6:7:8:9	2	10	0	0.9812	0.9383	0.1956	0.586835	2.24381	3.16686	1.15699	8.66816	0.0248445
1449	PUM1	ES	5:6:7:8	4	9	0	0.9937	0.1422	0.0236	0.975653	-2.75045	4.28e-06	6.4e-10	0.0286518	0.00595135
1663	ADC	ES	3	2.2	4	0	0.8687	0.3358	0.0529	0.0643784	-2.12863	0.00767415	8.66e-05	0.679851	0.0332846
1850	INPP5B	AA	16.1	15	16.2	0	0.95	0.6381	0.1236	0.232724	-2.19169	0.147651	0.0266877	0.81689	0.0284018
1896	PABPC4	AD	10.2	10.1	12	0	0.9688	0.4074	0.0787	0.806342	-2.51141	0.0436167	0.00378446	0.502692	0.0120251
2019	NFYC	AA	20.1	19	20.2	0	1	0.3288	0.0562	0.273696	2.33082	52.7221	1.87926	1479.1	0.0197628
2073	PPCS	AT	4	null	null	0	1	0.0988	0.0201	0.94365	2.09415	28189.8	1.92819	4.12129e+08	0.0362465
2074	PPCS	AT	3.2	null	null	0	1	0.0988	0.0201	0.05635	-2.09415	3.55e-05	2.43e-09	0.518621	0.0362465
2652	MUTYH	ES	6.4:6.5:7:8:9	5	10	0	0.9937	0.508	0.0807	0.927186	2.09846	15.4222	1.19789	198.554	0.0358646
2784	POMGNT1	RI	22.2	22.1	22.3	0	1	0.08	0.0128	0.983825	-3.15208	3.57e-10	4.77e-16	0.000267348	0.00162114
3002	CC2D1B	AT	25.3	null	null	0	1	0.1677	0.0347	0.95724	-2.79978	0.000165766	3.74e-07	0.0734525	0.00511372
3736	CDC7	AP	1	null	null	0	0.8125	0.8839	0.1622	0.744325	2.1585	4.81491	1.15554	20.0629	0.030889
4149	CHI3L2	ES	4.2	3.2	5	0	1	0.2899	0.0472	0.915966	2.5117	512.786	3.93806	66771.3	0.0120151
4446	NBPF10	ES	85:86:87:88	84	89	0	1	0.401	0.0538	0.358146	2.67188	187.295	4.03192	8700.45	0.00754266
4448	NBPF10	ES	84:85:86:87	83	88	0	0.9875	0.8544	0.1291	0.515748	2.29427	9.11297	1.37986	60.1845	0.0217749
4449	NBPF10	ES	79:80	78	81	0	0.9937	0.4409	0.1229	0.854666	-2.06686	0.169134	0.0313599	0.912191	0.0387477
7415	MTMR11	ES	13	12	14	0	0.9937	0.1265	0.0253	0.981069	-2.34774	0.00857787	0.000161473	0.455679	0.0188879
7460	MRPS21	AP	1	null	null	0	1	0.5442	0.103	0.532996	2.57344	10.1559	1.73776	59.3531	0.0100693
7461	MRPS21	AP	2.1	null	null	0	1	0.5442	0.103	0.467005	-2.57346	0.0984636	0.016848	0.575445	0.0100687
7584	PSMD4	AD	7.2	7.1	8	0	1	0.0726	0.0137	0.0669469	3.32847	8816400000000	210130	3.7e+20	0.000873232
8040	GBA	AP	2.1	null	null	0	0.9937	0.7748	0.1409	0.561748	-2.3387	0.179253	0.0424451	0.757015	0.019351
8041	GBA	AP	1	null	null	0	0.9937	0.7748	0.1409	0.438252	2.33869	5.57857	1.32096	23.5589	0.0193515
8590	ADAMTS4	AT	8	null	null	0	1	0.145	0.0299	0.975644	2.72798	11444.1	13.8876	9.4306e+06	0.00637231
9424	KLHL12	ES	12	11	13	0	1	0.0769	0.0148	0.979877	-3.56496	2.92e-12	1.33e-18	6.41e-06	0.000363914
9659	CD46	ES	9	6	10	0	0.9875	0.4063	0.0757	0.891409	-2.12249	0.0726896	0.00645844	0.81812	0.0337963
9775	ANGEL2	AP	1	null	null	0	1	0.6611	0.1152	0.566151	2.3718	9.25024	1.4715	58.1494	0.0177018
9776	ANGEL2	AP	2	null	null	0	1	0.6611	0.1152	0.433849	-2.3718	0.108105	0.0171971	0.679578	0.0177018
10335	COA6	AP	1	null	null	0	1	0.3995	0.0702	0.735412	2.65481	45.057	2.70921	749.348	0.00793526
10336	COA6	AP	2.1	null	null	0	1	0.3995	0.0702	0.264589	-2.65464	0.0222	0.00133486	0.369206	0.0079394
10493	TFB2M	ES	3	2	4	0	1	0.0661	0.0182	0.985426	-2.59222	1.02e-06	2.99e-11	0.0345381	0.00953592
11216	PARD3	ES	13	12	14	0	0.9688	0.604	0.1113	0.811543	-2.60808	0.0809079	0.0122278	0.535343	0.00910514
11318	CSGALNACT2	AT	9	null	null	0	1	0.0611	0.0159	0.986637	3.4923	102517000000	67805.1	1.55e+17	0.000478887
11323	HNRNPF	AP	1	null	null	0	1	0.3749	0.0566	0.109251	-3.0628	0.00146876	2.26e-05	0.0954749	0.00219273
11956	CCAR1	ES	14	13	15	0	1	0.1978	0.0386	0.960246	3.29361	61263.4	86.7825	4.32484e+07	0.000989086
12256	AP3M1	ES	2	1	3	0	0.9875	0.7308	0.0985	0.707312	-2.11602	0.165587	0.0313074	0.875798	0.0343433
13261	RGS10	AP	1	null	null	0	1	0.6045	0.1094	0.780198	2.37609	13.7405	1.58234	119.318	0.0174973
13263	RGS10	AP	2	null	null	0	1	0.5956	0.1094	0.216443	-2.22138	0.086021	0.00987611	0.749244	0.0263254
13431	BCCIP	AT	7	null	null	0	1	0.4465	0.0933	0.413926	2.19836	11.1935	1.29943	96.4223	0.0279235
13476	GLRX3	ES	11.1	10	12.1	1	0.8188	0.5087	0.089	0.852862	2.039	22.8348	1.12892	461.882	0.04145
13499	LRRC27	ES	8	7	9	0	0.975	0.3458	0.0695	0.927301	1.9745	24.3792	1.02379	580.536	0.0483249
13845	BRSK2	ES	23	22	24.3	0	0.7563	0.2297	0.0486	0.962231	2.75245	311.246	5.22173	18552.1	0.00591514
14345	AMPD3	AP	3	null	null	0	0.7688	0.6738	0.1408	0.16772	2.75097	8.77125	1.86709	41.2056	0.00594183
14408	DKK3	AP	1	null	null	0	0.875	0.5352	0.1295	0.0913529	-2.31327	0.0670374	0.00679036	0.661823	0.0207076
14580	SAA2	AT	4	null	null	0	0.8375	1	0.2082	0.748645	2.29289	5.3634	1.27619	22.5406	0.0218541
14795	MPPED2	ES	5	4	6	0	0.8062	0.5101	0.0891	0.166095	2.14709	17.2556	1.28175	232.302	0.0317858
16057	MS4A6A	RI	9.2	9.1	9.3	0	1	0.2982	0.0523	0.339979	-3.27408	0.000744267	9.98e-06	0.0555146	0.00106006
16543	MARK2	ES	18	17	19	0	0.9875	0.2192	0.0478	0.0809646	2.23265	95.7355	1.74566	5250.32	0.025572
16632	ESRRA	AA	6.1	5	6.2	0	0.9937	0.1607	0.032	0.940772	-1.96691	0.000802416	6.6e-07	0.975157	0.0491941
16789	MRPL49	ES	2	1	3.1	0	1	0.1036	0.0178	0.984786	2.05815	1485621083	2.73872	8.05878e+17	0.0395759
16856	SCYL1	AA	17.1:17.2	16.2	17.3	0	1	0.7267	0.1323	0.614973	-2.49561	0.136981	0.0287491	0.652676	0.0125741
16983	BANF1	AD	1.2	1.1	3	0	1	0.1225	0.0215	0.921859	-2.63672	4.3e-06	4.41e-10	0.041944	0.0083712
17421	DHCR7	AD	1.2	1.1	2	0	0.9875	0.2489	0.041	0.937678	-2.86134	0.0144935	0.000797282	0.263474	0.00421859
17438	FAM86C1	ES	3.2:4	2	5.1	0	0.875	0.7308	0.1557	0.273919	2.26591	5.53277	1.25983	24.298	0.0234568
17441	FAM86C1	ES	3.2	2	5.1	0	0.9812	0.5171	0.113	0.778529	2.22519	8.03043	1.28185	50.3084	0.0260687
18691	CRYAB	AP	3	null	null	0	1	0.4381	0.0889	0.148348	2.3635	18.9897	1.65307	218.145	0.018103
19257	SLC37A2	ES	12	11	13	0	0.9062	0.2732	0.0556	0.95946	-3.18231	0.00226163	5.31e-05	0.0963425	0.00146107
19267	TMEM218	ES	5.1:5.2:5.3	4.4	7.1	1	0.7688	0.7559	0.1754	0.395001	-2.07717	0.277529	0.0828	0.930225	0.0377857
19391	ST3GAL4	AP	1	null	null	0	0.9875	0.6335	0.1184	0.673106	-2.61808	0.114746	0.0226898	0.580288	0.0088427
19394	ST3GAL4	AP	2	null	null	0	0.9875	0.5771	0.1141	0.296085	2.6735	10.1048	1.85395	55.0748	0.00750653
20353	GABARAPL1	AT	5	null	null	0	1	0.0664	0.0113	0.983444	2.11263	2.98885e+07	3.46895	257519000000000	0.0346327
20890	PPFIBP1	ES	20	19	21	0	0.8125	0.8193	0.1821	0.329778	2.38523	5.31419	1.34691	20.9669	0.0170684
21115	YAF2	ES	06:07:00	5.2	9.1	0	0.8687	0.9288	0.1667	0.551876	-2.52896	0.20084	0.057883	0.696863	0.0114402
21165	YAF2	ES	5.2	2	9.1	0	0.9875	0.1849	0.0293	0.0537589	2.64392	6461.68	9.67612	4.31509e+06	0.00819514
21214	PPHLN1	AT	19	null	null	0	1	0.3532	0.0811	0.151811	2.53267	39.0409	2.29028	665.506	0.0113196
21476	CACNB3	ES	9	8	10	0	0.9688	0.5325	0.0993	0.851273	-2.08634	0.0840336	0.0082046	0.860694	0.0369474
21522	LMBR1L	ES	4.1:4.2:5	3	6.1	0	0.925	0.508	0.0935	0.929478	2.23554	15.6401	1.4035	174.288	0.0253822
22747	METTL1	ES	4	3	5	0	1	0.1235	0.0248	0.966295	-3.19472	1.84e-06	5.59e-10	0.00607615	0.00139965
23488	NAP1L1	ES	03:04:00	2	5	0	1	0.1384	0.0219	0.939445	-2.77516	8.19e-06	2.09e-09	0.0320518	0.00551749
23907	ACTR6	AA	11.1	10	11.2	0	1	0.0615	0.0139	0.980713	2.12504	5.72485e+06	3.34931	9785280000000	0.0335832
24228	ISCU	RI	5.2	5.1	5.3	0	0.9812	0.8358	0.1767	0.571745	-2.61951	0.238339	0.081508	0.696929	0.00880562
24405	C12orf76	AT	11	null	null	0	1	0.6024	0.093	0.263101	2.18266	12.0903	1.28956	113.353	0.0290608
24463	TCTN1	ES	00:15:16.100000	14	16.2	0	1	0.2121	0.0357	0.922211	-2.55814	0.000170147	2.2e-07	0.131415	0.0105234
24871	KDM2B	AP	8	null	null	0	0.8625	0.5716	0.0959	0.0948688	2.43377	13.23	1.65327	105.87	0.0149425
24918	WDR66	AT	23	null	null	0	0.9438	0.8141	0.1324	0.674502	-2.49929	0.16171	0.0387457	0.674919	0.0124442
24919	WDR66	AT	18	null	null	0	0.9438	0.8141	0.1324	0.325499	2.49743	6.16021	1.47886	25.6605	0.0125098
25092	DDX55	ES	2.1:2.2:3:4	1	5.1	0	0.8313	0.7182	0.1527	0.804365	2.79995	9.66271	1.97483	47.2791	0.00511111
25157	SCARB1	AD	13.3	13.2	15	0	1	0.1937	0.0362	0.0507144	-2.29798	0.000677225	1.34e-06	0.341837	0.0215627
25526	RPL21	AD	1.3	1.2	2	0	0.9812	0.5922	0.104	0.283414	-2.03189	0.141829	0.0215553	0.933199	0.0421649
25751	AKAP11	ES	10	9	11	1	0.7937	0.7292	0.1215	0.820417	-2.39135	0.100985	0.0154219	0.661262	0.0167866
25815	ZC3H13	AA	16.1	15	16.2	0	0.9937	0.6049	0.0782	0.667243	-2.39423	0.0466799	0.00379885	0.573598	0.0166554
26097	EDNRB	AP	2.1	null	null	0	0.9937	0.298	0.0348	0.908174	2.30434	1873.64	3.08384	1.13836e+06	0.0212036
26098	EDNRB	AP	1	null	null	0	0.9937	0.298	0.0348	0.0918258	-2.30434	0.00053372	8.78e-07	0.324271	0.0212036
26207	ITGBL1	AT	12.2	null	null	0	0.9812	0.893	0.2228	0.619634	2.33262	2.89374	1.18501	7.06636	0.0196679
26208	ITGBL1	AT	13	null	null	0	0.9812	0.893	0.2228	0.380366	-2.33083	0.345688	0.141505	0.844498	0.0197623
26484	NDRG2	AP	2	null	null	0	1	0.482	0.0972	0.263668	-2.12776	0.102744	0.0126312	0.835735	0.0333573
26851	PSME1	RI	10.3	10.2	10.4	0	0.9937	0.8627	0.131	0.439516	-2.05962	0.188997	0.0387184	0.922552	0.0394349
26880	IRF9	ES	2.1	1	3	0	0.7563	0.516	0.1163	0.920228	2.11489	9.62047	1.18039	78.4093	0.0344391
26991	NFATC4	RI	12.3	12.2	12.4	0	1	0.7778	0.1157	0.749698	-3.00971	0.0631538	0.0104521	0.38159	0.002615
27169	CFL2	AD	4.2:4.3	4.1	5	0	1	0.0719	0.0119	0.976447	-2.1102	1.6e-07	7.79e-14	0.3282	0.0348408
28383	ABCD4	ES	6	5	7	0	1	0.0975	0.0143	0.987402	2.61167	2117303580	212.379	2.11083e+16	0.00901019
28473	ACYP1	AP	2.1	null	null	0	0.9937	0.3825	0.0839	0.873655	2.32401	14.5066	1.52039	138.413	0.0201249
28474	ACYP1	AP	1	null	null	0	0.9937	0.3825	0.0839	0.126345	-2.39679	0.0549247	0.00511938	0.589274	0.0165395
28717	ZC3H14	ES	00:13:14.100000	12	15	0	0.9812	0.5212	0.1023	0.184725	-2.36217	0.0735782	0.00844224	0.641269	0.0181681
29012	GOLGA5	ES	12	11	13	0	1	0.1161	0.0175	0.973281	2.53866	837469	22.3958	31316409722	0.0111277
29056	IFI27L1	AD	7.2	7.1	8	0	1	0.5054	0.0807	0.232646	-2.23357	0.0404958	0.00242889	0.675167	0.0255114
29136	SERPINA1	ES	2.4:2.5	1.1	3.2	0	0.9688	0.4651	0.0787	0.120089	2.79023	30.4682	2.76398	335.861	0.00526712
29560	AKT1	AP	4	null	null	0	0.9688	0.3862	0.062	0.054409	-2.02159	0.0116129	0.000154478	0.873001	0.0432191
29637	PACS2	AD	8.2	8.1	9	0	1	0.1663	0.0262	0.929349	-2.19113	0.000116046	3.5e-08	0.384427	0.0284423
29692	MKRN3	AT	1.5	null	null	0	0.9875	0.8001	0.1506	0.673987	-1.96158	0.287112	0.0825181	0.998973	0.0498114
29916	MEIS2	ES	5.1:5.2	4.2	6	0	0.95	0.5437	0.0678	0.929954	-2.02173	0.0405058	0.00180959	0.906682	0.0432038
30082	NUSAP1	AA	5.1:5.2	4	5.3	0	0.9688	0.4544	0.0748	0.727527	2.19992	14.9044	1.3427	165.444	0.0278124
30214	TMEM62	ES	5	4	6	0	0.975	0.4637	0.0857	0.860953	2.42643	21.8641	1.80949	264.185	0.0152481
30329	FRMD5	AA	17.3	17.1	17.4	0	0.8313	1	0.1718	0.21648	-2.23924	0.187317	0.0432394	0.811478	0.0251404
30617	DMXL2	AA	27.1	26	27.2	0	0.8062	0.5984	0.1324	0.633637	-2.64201	0.114472	0.0229296	0.571477	0.00824153
30765	ZNF280D	AP	1	null	null	0	1	0.2587	0.0575	0.869744	3.24825	382.597	10.5764	13840.3	0.00116118
30767	ZNF280D	AP	7	null	null	0	1	0.2587	0.0576	0.130101	-3.23772	0.00268193	7.44e-05	0.0966375	0.0012049
30783	TCF12	AP	10	null	null	0	1	0.9059	0.1772	0.650396	-2.37977	0.266549	0.0897123	0.791959	0.0173233
30784	TCF12	AP	1	null	null	0	1	0.8742	0.1655	0.326299	2.36895	4.0333	1.27222	12.7866	0.0178387
31015	RPS27L	AT	6	null	null	0	1	0.1946	0.0351	0.949267	1.96379	677.913	1.01279	453764	0.0495542
31540	HEXA	AT	15	null	null	0	1	0.3712	0.0617	0.882627	2.2054	50.4291	1.547	1643.89	0.0274259
31817	SCAMP5	AP	1	null	null	0	0.9812	0.4519	0.0669	0.0519962	2.96718	48.6251	3.73775	632.573	0.00300541
31946	ETFA	ES	2	1	3	0	1	0.448	0.0752	0.0960488	2.10653	21.2971	1.23715	366.623	0.035158
31974	TSPAN3	AP	2.1	null	null	0	1	0.1883	0.0355	0.974413	-2.04972	0.00384344	1.88e-05	0.783848	0.0403914
32395	ACAN	AT	18	null	null	0	0.9375	0.4706	0.0704	0.958205	2.73393	1286.52	7.59037	218057	0.00625838
32521	UNC45A	AD	4.2	4.1	5	0	0.9438	0.7714	0.1094	0.49182	2.11007	6.76049	1.14562	39.8947	0.0348527
32807	NPRL3	ES	04:05:00	2	6	0	1	0.2207	0.0488	0.933288	2.1452	98.124	1.4859	6479.79	0.0319367
32846	LUC7L	RI	1.2	1.1	1.3	0	0.9937	0.7477	0.1503	0.442299	-2.46939	0.171124	0.042149	0.694761	0.0135344
32873	NME4	AP	1	null	null	0	1	0.3648	0.0618	0.173382	2.75875	48.0218	3.06801	751.657	0.00580221
32925	FAM195A	ES	03:04:00	2	5	0	1	0.2843	0.0355	0.969642	2.67948	23000.6	14.8338	3.56638e+07	0.00737364
32926	FAM195A	ES	4	2	5	0	1	0.285	0.0325	0.973102	2.69953	241302	29.8269	1952146148	0.0069438
33022	CHTF18	AD	10.2	10.1	11	0	0.825	0.352	0.0772	0.0919886	-3.24069	0.00655967	0.000313715	0.13716	0.00119242
33211	MLST8	AP	2	null	null	0	0.9937	0.5574	0.1068	0.657971	-2.05154	0.135765	0.0201505	0.914721	0.0402141
33212	MLST8	AP	1	null	null	0	0.9937	0.5574	0.1068	0.342029	2.04715	7.33655	1.08858	49.4453	0.0406438
33743	HMOX2	AP	2.1	null	null	0	0.925	0.7221	0.163	0.710636	-2.32839	0.246066	0.0755891	0.801022	0.0198913
33819	ANKS3	ES	4:5.1:5.2:6	3	8	0	0.95	0.2776	0.0637	0.947066	2.01449	40.9896	1.10573	1519.5	0.0439584
34148	NPIPA5	RI	8.2	8.1	8.3	0	1	0.7642	0.1469	0.421312	-2.15052	0.190975	0.0422342	0.863549	0.0315139
34342	GPRC5B	AP	3	null	null	0	0.9937	0.0923	0.0122	0.992298	-2.63076	2.3e-10	1.52e-17	0.00348809	0.00851946
34421	LYRM1	ES	7	2.2	8.1	0	0.9937	0.4063	0.0723	0.844673	-2.99931	0.00816633	0.000352856	0.188998	0.00270588
35555	CDR2	ES	2	1	3	0	0.9937	0.3487	0.057	0.930265	-1.97843	0.100995	0.0104206	0.978823	0.0478797
35718	CLN3	ME	16	17	15	18	0	0.9	0.6635	0.1162	2.37978	29.7511	1.81946	486.478	0.0173228
36087	MAPK3	ES	6.1:6.2	5	7.1	0	0.95	0.4995	0.0797	0.0623526	2.38199	22.6799	1.73854	295.867	0.0172194
36205	FBXL19	AD	8.2	8.1	9	0	0.9688	0.619	0.0982	0.654726	-3.66063	0.0210332	0.00266047	0.166284	0.000251597
36379	BRD7	AA	14.1	13	14.2	0	1	0.3197	0.0459	0.351926	-2.48097	0.00697799	0.000138127	0.352519	0.0131026
36536	FAM192A	AD	1.2	1.1	4.2	0	0.9937	0.3555	0.0456	0.789365	-2.00101	0.0105727	0.000122715	0.910909	0.0453918
36663	SETD6	AA	6.1	5	6.2	0	0.975	0.6635	0.1133	0.211308	-2.35207	0.079423	0.00962234	0.65556	0.0186691
36699	CDH11	ES	3	2	4	0	1	0.089	0.0169	0.983761	3.81686	1352860000000	797692	2.29439e+18	0.00013516
36949	HSF4	AA	10.1	9	10.2	0	0.7625	0.4288	0.0852	0.13127	-2.1827	0.0438778	0.00264878	0.72685	0.0290577
36979	LRRC29	AP	1	null	null	0	0.975	0.9018	0.1998	0.490236	-3.05767	0.179869	0.0598941	0.540167	0.00223063
36981	LRRC29	AP	2	null	null	0	0.975	0.9583	0.1955	0.398225	2.82293	4.60338	1.59479	13.2877	0.00475862
37551	PMFBP1	AT	22.4	null	null	0	0.9812	0.7346	0.1619	0.423244	2.59985	5.51958	1.52265	20.0083	0.00932641
37552	PMFBP1	AT	23	null	null	0	0.9812	0.7346	0.1619	0.576756	-2.58689	0.182717	0.0504039	0.66236	0.00968464
37873	ZDHHC7	ES	4	3	5	0	0.9937	0.5213	0.0681	0.113269	2.06648	14.0944	1.14611	173.327	0.0387835
38605	RNF167	AP	2.1	null	null	0	0.9937	0.5464	0.1085	0.393091	-2.31789	0.107283	0.0162468	0.708427	0.0204552
38606	RNF167	AP	1.1	null	null	0	0.9937	0.5464	0.1085	0.60691	2.31645	9.31958	1.40989	61.6039	0.0205336
39547	DRG2	AA	8.1	7	8.2	0	1	0.0633	0.0117	0.988626	-2.22279	1.25e-09	1.76e-17	0.0885477	0.0262301
39640	TRIM16L	RI	1.2	1.1	1.3	0	0.8875	0.4784	0.0939	0.151754	-2.0199	0.0751386	0.00609656	0.926065	0.0433933
39862	LYRM9	AP	1	null	null	0	0.9563	0.3349	0.0548	0.915219	-2.34147	0.0432955	0.00312646	0.599559	0.0192082
40228	RFFL	AP	3	null	null	0	0.975	0.5678	0.1198	0.319847	2.04434	5.64022	1.07401	29.62	0.0409204
40230	RFFL	AP	1	null	null	0	0.975	0.5678	0.1199	0.67556	-2.13392	0.163863	0.0311168	0.862912	0.0328497
40283	NLE1	RI	1.2	1.1	1.3	0	0.8375	0.8378	0.1925	0.47921	2.08061	2.86822	1.063	7.73913	0.03747
40621	PLXDC1	ES	16	15.2	17	1	0.9625	0.4465	0.0727	0.78577	2.71669	86.7553	3.46662	2171.13	0.00659387
40976	NKIRAS2	AP	2.1	null	null	0	1	0.2118	0.0306	0.925296	-3.16626	1.86e-07	1.27e-11	0.00272955	0.00154415
40977	NKIRAS2	AP	1	null	null	0	1	0.2118	0.0306	0.0747031	3.16626	5.36671e+06	366.361	78615361434	0.00154415
41033	STAT5A	ES	5	4	6	0	0.9563	0.2653	0.0649	0.928588	-2.31388	0.0315575	0.00168957	0.589427	0.020674
41034	STAT3	AA	23.1	22	23.2	0	1	0.1186	0.0195	0.933259	-2.52023	8.19e-07	1.51e-11	0.0443541	0.0117278
41809	TMUB2	ES	2.3:2.4:2.5:4.2	2.2	4.3	0	1	0.6185	0.1299	0.727871	-2.67096	0.112438	0.0226187	0.55893	0.00756344
41811	TMUB2	AD	2.3:2.4:2.5	2.2	4.3	0	0.9812	0.7369	0.142	0.61973	-2.67862	0.0879956	0.0148633	0.520963	0.00739268
41977	PLEKHM1	ES	4.1	3	5	0	1	0.3213	0.062	0.927477	-2.11439	0.0370942	0.00175028	0.78615	0.0344816
42104	MRPL10	ES	2.2	1.1	3	0	1	0.3787	0.0682	0.123748	-2.65133	0.00868767	0.000260174	0.290097	0.00801751
42120	SCRN2	RI	7.2	7.1	7.3	0	1	0.7591	0.1199	0.617897	-2.42817	0.114186	0.0198126	0.658091	0.0151752
42166	CBX1	AP	1	null	null	0	1	0.2705	0.0359	0.919001	-2.25408	0.00160801	5.99e-06	0.431987	0.024191
42167	CBX1	AP	2	null	null	0	1	0.2705	0.0359	0.0809994	2.25408	621.886	2.31489	167068	0.024191
42243	UBE2Z	ES	3	2.2	4	0	1	0.0854	0.0118	0.985276	-2.0012	1.75e-07	4.21e-14	0.725679	0.0453705
43491	ITGB4	AD	1.2	1.1	2	0	0.775	0.8428	0.1114	0.587559	2.8119	10.7294	2.05229	56.0937	0.00492498
43645	METTL23	ES	1.2:1.3:2	1.1	3	0	0.9937	0.6058	0.1074	0.800684	-2.02884	0.149108	0.0237171	0.937434	0.0424743
43723	SEPT9	AP	6.1	null	null	0	1	0.5564	0.0888	0.0779787	2.36854	15.5026	1.60452	149.783	0.0178586
43920	TIMP2	AP	3.1	null	null	0	1	0.4805	0.0659	0.0662188	-2.37588	0.00877368	0.000176371	0.436452	0.0175071
43921	TIMP2	AP	1	null	null	0	1	0.491	0.0692	0.92761	2.36553	89.5887	2.16129	3713.59	0.0180041
44019	GAA	AP	1	null	null	0	0.9688	0.6354	0.0851	0.876661	-2.09793	0.133245	0.0202706	0.875859	0.0359113
44020	GAA	AP	2.1	null	null	0	0.9688	0.6354	0.0851	0.123337	2.06845	7.34391	1.11024	48.578	0.0385979
44832	C18orf8	ES	03:04:00	2	6	0	1	0.119	0.0209	0.983858	-2.45796	4.49e-06	2.44e-10	0.082504	0.0139729
44876	OSBPL1A	AP	1.1	null	null	0	1	0.7313	0.1486	0.570056	2.27367	6.12087	1.28399	29.1787	0.0229857
44877	OSBPL1A	AP	19	null	null	0	1	0.7313	0.1486	0.429838	-2.27238	0.163543	0.0343066	0.779627	0.0230636
45021	RNF138	ES	03:04:00	2.2	5	0	1	0.2765	0.0498	0.890734	-2.07074	0.00607165	4.84e-05	0.761059	0.0383833
45260	FHOD3	ES	15.1:15.2	11	16	0	0.8813	0.5074	0.1116	0.834835	-2.19081	0.127319	0.0201421	0.804787	0.0284653
45458	CTIF	ES	2	1	3	0	0.7688	0.7055	0.1512	0.412376	2.12996	3.97947	1.11654	14.1833	0.0331749
46607	LSM7	AA	3.1	2	3.2	0	1	0.1465	0.0272	0.836427	-2.17724	0.000341048	2.58e-07	0.450804	0.0294623
46873	HSD11B1L	ES	7	5.3	8	0	0.9875	0.6355	0.1149	0.608853	3.6607	39.9754	5.54857	288.009	0.000251532
47039	SLC25A23	AT	15	null	null	0	1	0.3045	0.0505	0.107192	-2.44757	0.0058091	9.41e-05	0.35856	0.0143822
47042	SLC25A23	ES	13	10	14	1	0.8938	0.7961	0.133	0.308692	-2.26891	0.100279	0.0137538	0.73114	0.0232739
47259	ZNF558	AP	5.1	null	null	0	0.9937	0.4236	0.0819	0.131121	2.5685	17.6254	1.9735	157.413	0.010214
47267	ZNF317	ES	5.2	4	6	0	0.9625	0.3985	0.0726	0.911571	-1.96184	0.0673994	0.00455444	0.997418	0.0497806
47537	ATG4D	ES	4.1:4.2:5	3.2	6	1	0.9625	0.3803	0.0624	0.781442	2.61629	107.053	3.22959	3548.55	0.0088891
47547	ATG4D	AA	2.1	1	2.2	0	0.9812	0.5088	0.0902	0.434649	-2.75713	0.0485016	0.00564283	0.416884	0.0058312
47929	IER2	AP	2.1	null	null	0	0.9937	0.3514	0.068	0.811656	2.17688	26.6315	1.38686	511.397	0.0294896
47930	IER2	AP	1	null	null	0	0.9937	0.3514	0.068	0.188344	-2.17658	0.0375827	0.00195791	0.721412	0.0295122
48053	SYDE1	AA	2.2	1	2.3	0	1	0.1879	0.0331	0.960966	-1.96628	0.00667277	4.52e-05	0.984039	0.0492664
48147	AP1M1	ES	10	9	11	0	1	0.1013	0.0148	0.979902	2.09617	1.79028e+06	2.54855	1257610000000	0.0360675
48666	LPAR2	ES	03:04:00	2.2	5.2	0	0.9563	0.461	0.0997	0.912071	-2.24541	0.1296	0.0217781	0.771245	0.0247421
48957	GPI	AP	2.1	null	null	0	1	0.1481	0.0255	0.955976	2.99099	2.37772e+06	157.736	35841724127	0.00278073
49275	U2AF1L4	ES	3.1:3.2	2.2	5	0	1	0.6379	0.1383	0.633616	2.25331	4.95059	1.2315	19.9012	0.0242395
49523	ZNF570	AD	5.2	5.1	6	0	0.7625	0.707	0.1363	0.363071	2.66738	8.61729	1.7704	41.9441	0.00764442
50047	TMEM91	AA	7.3	7.1	7.4	0	0.825	1	0.22	0.440812	2.35829	3.3933	1.22921	9.36742	0.0183594
50052	TMEM91	RI	7.2	7.1	7.3	0	0.9937	0.7838	0.1653	0.729484	-2.22891	0.280371	0.091644	0.857753	0.02582
50073	ATP5SL	ES	6.1	5	7	0	1	0.6921	0.1749	0.69171	2.56654	4.69025	1.44089	15.2673	0.0102717
50522	DMPK	ES	13:14.1:14.2	12	15	0	0.9937	0.2856	0.0527	0.929791	-2.38478	0.0182359	0.000678655	0.49001	0.0170891
50523	DMPK	ES	00:13:14.200000	12	15	0	0.9937	0.3988	0.0739	0.898428	-2.48744	0.0438246	0.00372792	0.515192	0.0128667
50954	RPS11	ES	2.1:2.2:2.3	1	3.1	1	0.9125	0.7673	0.1401	0.201418	2.97727	9.77394	2.1792	43.8371	0.00290828
51037	BCL2L12	AA	3.1	2	3.2	0	0.9563	0.1849	0.0388	0.931998	2.21089	326.717	1.92908	55334.1	0.0270432
51042	PRMT1	ES	4.2:5	4.1	6	0	0.9937	0.6226	0.1037	0.352567	-2.07482	0.0769821	0.00683005	0.867672	0.0380036
51698	ZNF677	AP	2	null	null	0	0.9688	0.7845	0.1178	0.496253	-1.99929	0.162632	0.0274112	0.964908	0.0455774
52481	CHMP2A	AP	1	null	null	0	1	0.509	0.0874	0.628073	2.2546	16.6694	1.44439	192.379	0.0241583
52482	CHMP2A	AP	3.1	null	null	0	1	0.1744	0.0281	0.0658787	-2.28011	0.000140144	6.83e-08	0.287701	0.0226009
52810	TP53I3	ES	4	3	5	0	1	0.2357	0.0363	0.94152	2.59584	7017.07	8.75297	5.62543e+06	0.00943594
52913	SLC35F6	ES	2	1	3	0	1	0.1251	0.0196	0.977245	-2.19088	1.97e-05	1.22e-09	0.319198	0.0284608
53606	RPS27A	RI	2.2	2.1	2.3	0	1	0.2546	0.0428	0.192557	2.06805	180.822	1.31211	24919.2	0.0386357
53794	RAB1A	ES	5	4	7	0	0.9375	0.3736	0.0705	0.946045	-2.24774	0.0355677	0.00193917	0.652371	0.0245929
54196	TGOLN2	RI	2.4	2.3	2.5	0	1	0.2665	0.0386	0.897001	-2.52972	0.000867156	3.68e-06	0.204356	0.0114155
54385	ST3GAL5	AT	12	null	null	0	1	0.1171	0.0208	0.951381	2.09611	24109.4	1.92586	3.0182e+08	0.0360727
54729	RPL31	AT	2.6	null	null	0	1	0.4112	0.064	0.884619	2.07419	26.1979	1.19703	573.364	0.0380617
54732	RPL31	AT	4	null	null	0	1	0.3744	0.0577	0.0981981	-2.14327	0.0229492	0.000727329	0.724108	0.0320915
54752	MAP4K4	AP	1	null	null	0	0.9875	0.2669	0.0454	0.963066	-1.97532	0.0293011	0.000882437	0.972935	0.0482322
54816	C2orf49	RI	3.2	3.1	3.3	0	1	0.3903	0.0635	0.797771	2.58232	51.717	2.58818	1033.41	0.00981397
55058	RABL2A	AD	8.3	8.2	9	0	0.9937	0.2658	0.0446	0.131679	-2.14784	0.00255879	1.1e-05	0.593296	0.0317262
55278	CCDC74B	AA	3.3	3.1	3.4	0	0.775	0.6626	0.1431	0.778084	-2.46963	0.201221	0.05637	0.718285	0.0135253
55357	ARHGEF4	RI	14.2	14.1	14.3	0	1	0.4505	0.0915	0.175811	-2.53733	0.0548168	0.00581817	0.516465	0.0111701
55684	PKP4	ES	5	3	9	0	0.9875	0.3443	0.0561	0.905992	-2.10978	0.0547074	0.00367879	0.813555	0.0348771
55703	MARCH7	ES	7	6	8	0	1	0.0983	0.0205	0.975244	2.20135	367339	4.07597	33105779495	0.0277112
55964	HAT1	ES	3	2	4	0	1	0.0952	0.0188	0.964809	-3.4369	4.44e-09	7.66e-14	0.000257449	0.000588405
56732	SPATS2L	AP	2	null	null	0	0.9812	0.3406	0.0686	0.911129	2.56549	46.5191	2.47518	874.29	0.010303
56734	SPATS2L	AP	1.1	null	null	0	0.9812	0.3254	0.0649	0.085021	-2.8161	0.0114813	0.000512593	0.257163	0.00486105
57193	METTL21A	ES	6	5	7	0	0.9062	0.4043	0.0824	0.0845428	2.34571	14.6042	1.55416	137.233	0.0189907
57673	TUBA4A	AP	2	null	null	0	0.95	0.8238	0.0988	0.920076	2.02628	18.838	1.10085	322.36	0.0427364
57674	TUBA4A	AP	1	null	null	0	0.95	0.8238	0.0988	0.0799237	-2.03289	0.048153	0.00258525	0.896899	0.042064
57722	TMEM198	AP	2.1	null	null	0	0.9625	0.5147	0.1042	0.804925	-2.16798	0.0815115	0.00845099	0.786195	0.0301599
57723	TMEM198	AP	1	null	null	0	0.9625	0.5147	0.1042	0.195075	2.1007	11.3709	1.17688	109.864	0.0356676
57850	TRIP12	ES	4.2:5:6:8.1:8.2:9:10:11:12:13:14:15:16:17:18:19.1:19.2:20:21:22:23.1	4.1	23.2	0	0.9937	0.0863	0.0152	0.989645	2.94512	2.64922e+08	657.015	106822000000000	0.00322827
57852	TRIP12	ES	4.2:5:6:8.1:8.2:9:10:11:12:13:14:15:16:17:18:19.2:20:21:22:23.1	4.1	23.2	0	0.975	0.3968	0.0536	0.966899	2.35567	87.7644	2.12051	3632.42	0.0184892
58099	COPS8	ES	2	1	3	0	1	0.3021	0.0448	0.0937387	1.96714	35.1636	1.01308	1220.52	0.0491666
58366	SEPT2	ES	06:07:00	2	9	0	0.8	1	0.2003	0.553434	2.16881	2.97742	1.11078	7.98088	0.0300972
58539	STK35	ES	3	2	4	0	1	0.1928	0.0374	0.974951	-1.9615	0.00789388	6.26e-05	0.996207	0.0498203
58571	UBOX5	ES	4	3	5	0	1	0.4818	0.0828	0.780619	-2.358	0.0699753	0.00767123	0.6383	0.0183738
58883	FRG1B	ES	04:05:00	3	6	1	0.8687	0.6082	0.1194	0.153606	2.37133	12.4879	1.54957	100.639	0.0177243
58901	BCL2L1	AD	2.4	2.3	3	0	1	0.0623	0.0116	0.974618	-2.51425	2e-10	5.5e-18	0.00727402	0.0119285
58940	TM9SF4	AD	1.2	1.1	2	0	0.9438	0.3296	0.0383	0.0509755	2.03396	80.4379	1.17307	5515.67	0.0419554
59205	CPNE1	AD	1.2	1.1	5	0	1	0.7606	0.1026	0.384495	-2.74051	0.0372219	0.00353719	0.391686	0.00613441
59542	DBNDD2	AD	1.3:1.4	1.2	3.3	0	0.9812	0.3199	0.0627	0.932517	2.01199	32.4832	1.09418	964.337	0.0442209
59714	ZMYND8	AD	19.2	19.1	20	0	0.975	0.6857	0.141	0.529133	-2.53539	0.134611	0.0285642	0.634364	0.0112322
60221	USP25	ES	20	18	21	0	0.9937	0.225	0.0486	0.0720535	-3.82103	0.000223435	3e-06	0.0166655	0.000132893
60445	DONSON	ES	5	4.2	6	0	1	0.3256	0.0634	0.912113	2.11692	42.1949	1.31978	1349.02	0.0342668
60450	CRYZL1	AT	8	null	null	0	1	0.2485	0.04	0.0830913	2.24421	2360.5	2.67436	2.08347e+06	0.0248187
60626	WRB	AP	1.1	null	null	0	1	0.3461	0.0635	0.879744	-2.23784	0.0331517	0.00167772	0.655075	0.0252318
60800	AGPAT3	AP	2	null	null	0	0.85	0.4743	0.1149	0.135359	2.4827	8.68507	1.57638	47.8503	0.0130389
61161	MED15	AP	1.1	null	null	0	0.9937	0.2453	0.051	0.929844	-2.29406	0.0067728	9.49e-05	0.483155	0.0217872
61239	PPIL2	AA	22.4	22.2	22.5	0	0.9375	0.6306	0.1077	0.870346	2.23742	10.2932	1.33525	79.3485	0.0252588
61243	PPIL2	AA	22.5	22.2	22.6	0	0.9125	0.7866	0.1606	0.185877	-1.96251	0.276531	0.0765971	0.998334	0.0497032
61341	SLC2A11	AT	9.2	null	null	0	1	0.308	0.0537	0.0560744	-2.341	0.0111538	0.000258619	0.481042	0.019232
61550	HSCB	ES	2.1:2.2:3.1:4	1	5	1	0.9937	0.4824	0.0952	0.753723	2.39367	18.5657	1.69775	203.024	0.0166809
61994	APOL3	ES	4.3	3.3	5	0	0.8938	0.7546	0.1376	0.72709	-2.46267	0.154203	0.0348275	0.682755	0.0137906
62901	ARSA	AD	1.2	1.1	1.5	0	0.9563	0.4997	0.0755	0.892597	2.52744	37.9541	2.26248	636.697	0.0114898
63263	IL17RC	AD	5.3	5.2	6	0	1	0.0714	0.0146	0.985378	-2.27864	4.75e-06	1.25e-10	0.180121	0.0226886
63312	VHL	ES	2	1	3	0	1	0.1901	0.0328	0.918779	-2.38409	0.000456202	8.18e-07	0.254486	0.0171212
63394	VGLL4	AP	10	null	null	0	1	0.4001	0.0684	0.0920031	2.46716	65.2575	2.36074	1803.9	0.013619
63411	TAMM41	ES	2	1	3	0	0.9688	0.5203	0.1466	0.148977	-2.29847	0.175784	0.0399167	0.774116	0.0215353
63467	RPL32	RI	1.2	1.1	1.3	0	1	0.7734	0.1679	0.482661	2.06986	3.06768	1.06132	8.86691	0.0384653
63469	RPL32	AA	1.3	1.1	1.4	0	1	0.4383	0.0868	0.294051	-2.7273	0.0380686	0.00363494	0.398691	0.00638545
63528	SLC6A6	ES	10	9	11	0	0.7937	0.4045	0.0989	0.899888	2.22193	19.8634	1.42245	277.376	0.0262884
63781	SLC4A7	ES	14	13	15	0	0.8125	0.4248	0.1034	0.903923	2.23125	12.7066	1.36218	118.529	0.0256646
63950	MLH1	ES	1.2:2.1	1.1	2.2	0	0.9625	0.7505	0.164	0.710769	-2.28663	0.217886	0.05902	0.804379	0.0222176
64002	CTDSPL	ES	4	3	5	0	0.9312	0.672	0.1194	0.676694	-2.10189	0.167441	0.0316323	0.886324	0.0355628
64031	MYD88	ES	3.1	2	4	0	1	0.0649	0.0102	0.991559	-2.60877	5.85e-11	1.2e-18	0.002851	0.00908681
64520	SCAP	ES	4:5:6:7:8:9	3	10	0	1	0.1278	0.0168	0.97464	2.06601	2.34602e+07	2.38957	230326000000000	0.0388273
64534	CSPG5	AD	4.2	4.1	5	0	1	0.4724	0.0775	0.134438	-3.0036	0.00363461	9.3e-05	0.14202	0.00266803
64840	USP19	AA	4.1	3.2	4.2	0	0.975	0.5345	0.0861	0.727182	-2.71548	0.0352008	0.00314406	0.394106	0.00661796
65150	ACY1	ES	13:14:00	12	15	0	1	0.1335	0.0183	0.982407	-2.52651	3.17e-06	1.72e-10	0.0584527	0.0115202
65193	PPM1M	ES	4	3	5	0	1	0.2698	0.0484	0.914219	-2.40735	0.00385847	4.18e-05	0.356006	0.0160688
65693	ARL13B	ES	3.2	2	4	0	0.7625	0.6228	0.1342	0.275695	-2.14459	0.179107	0.0371983	0.862382	0.0319854
66073	TAGLN3	AP	2.1	null	null	0	0.9812	0.4014	0.0705	0.11617	-2.3759	0.0229635	0.00102095	0.516504	0.017506
66101	CD200	ES	2	1	3	0	0.8875	0.4748	0.0992	0.188923	-2.51075	0.0736551	0.00961408	0.564285	0.0120476
66249	QTRTD1	ES	3.1:3.2:4:5	1	6	0	0.9375	0.4466	0.0832	0.945359	-2.3165	0.13255	0.0239794	0.732695	0.0205308
66875	CEP63	AP	3	null	null	0	0.975	0.5706	0.1242	0.255501	2.19516	5.23808	1.19414	22.9768	0.0281522
67090	TFDP2	AA	11.1	10	11.2	0	0.9875	0.5783	0.0935	0.294003	2.03769	8.71387	1.08608	69.913	0.0415809
67457	IQCJ-SCHIP1	AP	6	null	null	0	0.8938	0.9165	0.2126	0.829291	-2.02111	0.310294	0.0997522	0.965215	0.0432683
67771	MCCC1	AP	3	null	null	0	1	0.1994	0.0366	0.0798544	-2.16878	0.00163099	4.94e-06	0.539021	0.0300993
68031	IGF2BP2	ES	11	10	12	0	0.75	0.7263	0.1301	0.637772	3.21823	18.3879	3.12182	108.307	0.00128984
68070	RPL39L	AP	1	null	null	0	1	0.8899	0.2118	0.196398	-2.72095	0.246899	0.0901437	0.676241	0.00650944
68071	RPL39L	AP	3	null	null	0	1	0.8899	0.2118	0.803602	2.72099	4.05035	1.4788	11.0937	0.00650867
68202	TNK2	AP	1	null	null	0	0.9937	0.7558	0.1527	0.341989	2.34213	5.17413	1.30761	20.4738	0.0191741
68318	LRCH3	AT	22.3	null	null	0	1	0.1181	0.0304	0.963929	-2.65697	8.36e-05	8.2e-08	0.085161	0.00788456
68588	TNIP2	ES	4	3	5	0	1	0.1557	0.0267	0.961042	-2.47342	3.94e-05	1.27e-08	0.12178	0.0133826
68712	WFS1	AA	2.1	1	2.2	0	0.8875	0.5068	0.0921	0.796853	-2.51807	0.0561767	0.00597395	0.528263	0.0117999
68812	CC2D2A	ES	2	1.1	3.3	0	0.975	0.3952	0.0591	0.0777481	-2.25284	0.00679402	8.83e-05	0.522602	0.0242693
69147	GUF1	ES	9	8	10	1	0.9187	0.431	0.0969	0.742379	-3.13883	0.0367167	0.00466368	0.289067	0.00169624
69344	AASDH	ES	12	11.1	13	0	0.9937	0.4611	0.0827	0.860699	3.0234	47.2188	3.88012	574.626	0.00249953
69369	HOPX	RI	4.5	4.4	4.6	0	0.975	0.7342	0.125	0.59016	2.32634	5.76606	1.31774	25.2306	0.0200005
69370	HOPX	RI	4.4:4.5	4.3	4.6	0	0.9688	0.6206	0.13	0.645821	3.16633	9.40721	2.34902	37.6734	0.00154375
69372	HOPX	RI	4.3:4.4:4.5	4.2	4.6	0	0.9937	0.3048	0.0618	0.187184	2.18812	24.8941	1.39821	443.224	0.0286609
69374	HOPX	AD	4.3	4.2	4.6	0	0.9812	0.3273	0.045	0.111425	-2.28353	0.00629557	8.13e-05	0.487676	0.022399
69734	SEC31A	ES	16:17:00	15	18	0	1	0.5577	0.1172	0.648263	-2.3888	0.0870017	0.0117336	0.645095	0.0169033
69880	ABCG2	AP	1	null	null	0	0.9875	0.7839	0.1655	0.25507	2.25969	3.68741	1.18897	11.436	0.0238406
69881	ABCG2	AP	2	null	null	0	0.9875	0.7839	0.1655	0.74493	-2.26063	0.271061	0.0874048	0.840616	0.0237823
70226	PPA2	ES	2:4:7:8:9	1	11	0	0.7688	1	0.2297	0.729986	-1.97395	0.373214	0.140264	0.993042	0.0483877
70560	C4orf29	ME	4	5	3	6	0	0.9187	0.3882	0.0666	-2.69797	0.0168352	0.00086624	0.327187	0.00697633
70562	C4orf29	ES	4	3	6	0	0.9187	0.3993	0.0977	0.862014	-2.57769	0.0553135	0.00612257	0.499723	0.0099464
70898	PLRG1	AD	6.2	6.1	7	0	1	0.1416	0.0204	0.976681	-2.52242	7.7e-07	1.37e-11	0.0433324	0.0116551
71401	FAM149A	ES	5.1:5.2	4	6	0	0.9438	0.584	0.0915	0.907226	-2.01676	0.132317	0.018534	0.944636	0.0437209
71636	C5orf22	AA	4.1:4.2	3	4.3	0	1	0.218	0.0415	0.958089	2.24352	135.219	1.85925	9834.2	0.0248635
71959	PAIP1	AP	2.1	null	null	0	1	0.4933	0.0642	0.947089	-3.12525	0.000110239	3.63e-07	0.0334456	0.00177654
72144	PDE4D	AP	1	null	null	0	0.975	0.9367	0.1874	0.189536	-2.21314	0.251359	0.0739936	0.853878	0.026888
72155	DEPDC1B	ES	12	11	13	0	0.9625	0.2227	0.0512	0.947327	-2.76386	0.0210493	0.00136201	0.32531	0.00571221
72501	GFM2	AT	22	null	null	0	1	0.0641	0.013	0.985899	-2.5402	1.38e-10	3.41e-18	0.00559589	0.011079
72740	TMEM161B	AD	10.2:10.3	10.1	11.1	0	0.9563	0.2273	0.0509	0.0629144	-2.71851	0.00270633	3.81e-05	0.192113	0.00655762
72887	PAM	ES	25.2	23.2	26.1	1	1	0.4034	0.0511	0.837219	2.52281	570.728	4.12065	79048.5	0.0116422
72888	PAM	AA	25.1	23.2	25.2	0	1	0.3633	0.0432	0.339415	-2.40046	0.000522373	1.09e-06	0.249881	0.0163744
73186	MEGF10	AT	15	null	null	0	1	0.6024	0.0872	0.0859081	-2.37923	0.0176043	0.000631526	0.490735	0.017349
73187	MEGF10	AT	27	null	null	0	1	0.6024	0.0872	0.914092	2.37922	56.8036	2.03774	1583.44	0.0173492
73367	CDKL3	AT	10.2	null	null	0	1	0.5292	0.0958	0.431452	1.98669	10.575	1.03224	108.338	0.0469564
73587	MATR3	ES	8	4	9	0	0.8938	0.6776	0.1404	0.85049	-2.26454	0.231921	0.06547	0.821559	0.0235407
73863	GNPDA1	RI	2.2	2.1	2.3	0	0.825	0.6017	0.1261	0.887783	-2.82812	0.087192	0.0160768	0.472884	0.00468219
74575	CREBRF	AT	10	null	null	0	1	0.0708	0.0157	0.984887	-3.31526	4.56e-13	2.31e-20	9.02e-06	0.000915565
74635	SIMC1	AT	7	null	null	0	0.9937	0.9296	0.2047	0.365936	-2.40901	0.300393	0.112912	0.79917	0.0159957
74636	SIMC1	AT	14.3	null	null	0	0.9937	0.9296	0.2047	0.634064	2.40396	3.32064	1.24815	8.83442	0.0162185
74697	UIMC1	AD	1.2	1.1	3	0	0.9688	0.7123	0.1323	0.528605	-2.50497	0.131155	0.0267615	0.64277	0.0122461
74906	HNRNPH1	AD	11.2	11.1	12	0	1	0.1406	0.0209	0.958329	-2.85846	5.27e-06	1.27e-09	0.0219276	0.00425701
74979	C5orf45	ES	4	2.1	6	0	0.775	0.6496	0.1526	0.217048	2.16678	3.73944	1.13416	12.3293	0.0302514
75151	SERPINB6	AD	1.2	1.1	5.2	0	1	0.3164	0.0482	0.180622	2.89165	1453.63	10.4457	202289	0.00383229
75318	TMEM14B	ES	3	2	5.1	0	1	0.2795	0.0578	0.906918	2.05256	47.4261	1.19017	1889.84	0.0401152
75662	BTN3A1	AA	4.1	3	4.2	0	1	0.1799	0.036	0.937721	-2.5399	0.00112793	5.99e-06	0.212297	0.0110883
75759	PPT2-EGFL8	ES	3	2	4	0	1	0.1804	0.0322	0.943102	2.32868	903.005	2.93758	277581	0.0198763
75967	BRPF3	AA	6.1	5	6.2	0	0.85	0.341	0.0665	0.0896713	-2.56778	0.0106551	0.000332668	0.341277	0.0102353
75971	ETV7	AT	8	null	null	0	0.95	0.6257	0.1405	0.852989	2.58839	7.15675	1.61255	31.7628	0.00964259
75972	ETV7	AT	9	null	null	0	0.95	0.6257	0.1405	0.147012	-2.59525	0.138696	0.0311988	0.616577	0.00945226
76294	YIPF3	AA	2.1:2.2:2.3:2.4	1	2.5	0	0.9375	0.2934	0.0676	0.934031	2.20204	45.5491	1.52167	1363.45	0.0276624
76303	POLR1C	ES	7	6	8	0	1	0.0443	0.0102	0.988159	-2.77002	4.07e-13	6.95e-22	0.000237975	0.00560531
76319	VEGFA	AP	1	null	null	0	1	0.2202	0.0322	0.982264	2.28416	4677.97	3.31816	6.59505e+06	0.0223622
76328	VEGFA	ES	7.1:7.2:8.1:8.2	6	9.1	0	1	0.6616	0.1345	0.469216	2.23304	6.06302	1.24656	29.4894	0.0255465
76352	TMEM63B	AP	1	null	null	0	0.7812	0.6292	0.1019	0.133696	4.04969	77.7974	9.45754	639.958	5.13e-05
76415	RCAN2	AP	4	null	null	0	0.925	0.6458	0.1128	0.885088	2.43468	12.772	1.64324	99.2699	0.0149049
76416	RCAN2	AP	2	null	null	0	0.925	0.3628	0.0804	0.0840108	-2.70093	0.0170225	0.000885812	0.327118	0.00691465
76421	PLA2G7	AT	13	null	null	0	0.8875	0.1925	0.0513	0.94705	2.31071	186.182	2.21085	15678.8	0.0208487
76422	PLA2G7	AT	9.2	null	null	0	0.8875	0.1925	0.0513	0.05295	-2.02786	0.0112753	0.000147732	0.860563	0.0425746
76557	DST	AT	108	null	null	0	1	0.1764	0.0191	0.985881	-3.31112	7.37e-11	7.4e-17	7.33e-05	0.00092923
76779	COX7A2	ES	4.1:4.2	3	5	0	0.8813	0.6029	0.1343	0.208097	-2.32112	0.15874	0.0335538	0.750984	0.0202805
77328	RWDD1	ES	3	1	4	0	1	0.3761	0.0705	0.545048	-2.61013	0.0143875	0.000595397	0.347667	0.00905067
77379	PKIB	AP	10.1	null	null	0	0.9375	0.6068	0.1253	0.86956	-2.22282	0.126749	0.0205103	0.783286	0.0262279
78181	SYNE1	AT	152	null	null	0	1	0.5308	0.0544	0.962424	-4.13214	9.94e-05	1.26e-06	0.00786996	3.59e-05
78612	EIF3B	AA	19.1	18	19.2	0	1	0.2957	0.0412	0.613027	2.91026	2592.14	13.0218	515998	0.00361132
78886	HDAC9	AP	6	null	null	0	0.8062	1	0.1979	0.186725	3.45948	6.48063	2.248	18.6826	0.000541216
79038	HNRNPA2B1	AA	12.1	11	12.2	0	1	0.2017	0.0265	0.952934	-2.76545	0.000178629	3.94e-07	0.0809675	0.00568435
79246	KIAA0895	AT	4.2	null	null	0	1	0.4547	0.0713	0.086625	-2.12045	0.0211146	0.00059699	0.746792	0.0339685
79247	KIAA0895	AT	9	null	null	0	1	0.4547	0.0713	0.913375	2.12061	47.3761	1.33946	1675.67	0.033955
79353	URGCP	AP	1.1	null	null	0	1	0.5776	0.104	0.65573	1.99868	7.87844	1.04079	59.637	0.045643
79588	TBRG4	AD	1.2	1.1	2.1	0	1	0.3272	0.0538	0.806621	2.02773	91.9266	1.16311	7265.44	0.0425875
79773	PSPH	AP	2.1	null	null	0	1	0.4241	0.0767	0.136183	-2.07997	0.0444915	0.00236887	0.835628	0.0375286
79774	PSPH	AP	1	null	null	0	1	0.4241	0.0767	0.863818	2.07997	22.4762	1.1967	422.143	0.0375286
80348	DBF4	AD	2.2	2.1	3	0	0.9937	0.267	0.0533	0.918401	-1.96218	0.0343874	0.001187	0.9962	0.0497414
81052	FIS1	AP	1	null	null	0	1	0.1811	0.0274	0.0646712	2.04457	2125.28	1.37305	3.28962e+06	0.0408975
81053	FIS1	AP	2.1	null	null	0	1	0.1811	0.0274	0.935329	-2.04457	0.000470526	3.04e-07	0.728304	0.0408975
81156	ARMC10	ES	08:09:00	6	10	0	1	0.0874	0.018	0.969639	-2.12885	1.06e-05	2.77e-10	0.402908	0.0332664
81159	ARMC10	ES	8	6	10	0	0.9688	0.8144	0.1462	0.65353	-2.36677	0.193722	0.0497598	0.754184	0.0179438
81343	DUS4L	AD	5.2	5.1	6	0	0.9563	0.5997	0.1114	0.25806	2.39169	8.70724	1.47795	51.2981	0.0167708
81372	CBLL1	ES	3	2	4.1	0	0.9563	0.3468	0.0669	0.120222	2.48323	45.1624	2.232	913.819	0.0130197
81430	LRRN3	ES	3	1	4	0	0.9688	0.5864	0.1039	0.586497	-2.91519	0.0713877	0.0121027	0.421081	0.00355478
81722	CCDC136	ES	9	8	10	0	0.9875	0.4954	0.1055	0.867837	2.31699	10.6361	1.43952	78.5864	0.0205043
81885	CNOT4	AT	14	null	null	0	1	0.3329	0.0647	0.727328	2.42016	68.7365	2.23533	2113.65	0.0155138
81987	SLC37A3	AA	10.1	9	10.2	0	0.9937	0.6142	0.0982	0.110414	-2.11731	0.0819577	0.00808937	0.830357	0.0342336
82009	DENND2A	AT	20	null	null	0	1	0.3358	0.0447	0.962514	2.79361	1.37688e+08	268.38	70638500000000	0.00521226
82139	TPK1	ES	15	13	16	0	0.9062	0.4163	0.0932	0.892987	2.45467	16.2544	1.7541	150.621	0.0141014
83513	GOLGA7	AA	5.1	4	5.2	0	1	0.2026	0.0289	0.0802988	2.40013	3742.37	4.52154	3.09747e+06	0.0163893
83758	FNTA	ES	4	1	5	0	0.95	0.7984	0.1552	0.578975	2.48826	4.76056	1.39277	16.2719	0.0128368
84375	RMDN1	ES	9.1	8	10	0	1	0.121	0.0263	0.957356	-2.57423	2.61e-05	8.47e-09	0.0806226	0.0100463
84385	RIPK2	ES	3	1	4	0	1	0.6697	0.1242	0.689782	2.07686	5.62028	1.10205	28.6626	0.0378141
84404	DECR1	ES	00:03:04.100000	1	4.2	0	0.8438	0.8839	0.2375	0.652274	2.31465	2.77744	1.16945	6.59639	0.0206321
84507	TRIQK	ES	00:04:06.100000	2.1	6.2	0	0.9937	0.4157	0.0605	0.941868	-2.1645	0.0590241	0.00455186	0.765367	0.0304263
84842	OXR1	AP	6.1	null	null	0	0.9937	0.5678	0.103	0.125206	1.97469	5.72125	1.01309	32.3097	0.0483033
84888	ENY2	AA	4.2	3	4.3	0	1	0.1155	0.0191	0.916338	-2.00842	1.69e-05	3.71e-10	0.76708	0.0445985
84897	EBAG9	AP	2	null	null	0	1	0.3978	0.0791	0.847459	2.37988	24.0039	1.75203	328.867	0.0173183
84898	EBAG9	AP	1	null	null	0	1	0.3978	0.0791	0.152541	-2.37988	0.0416599	0.00304074	0.570765	0.0173183
85709	KANK1	AP	4	null	null	0	0.8438	0.9143	0.192	0.645621	-2.39748	0.275178	0.0958281	0.790196	0.0165082
86507	CBWD5	ES	6	5	7	0	0.9875	0.8961	0.1247	0.659938	-2.35716	0.196559	0.0508204	0.760236	0.0184151
86575	C9orf85	AT	7.2	null	null	0	1	0.462	0.0804	0.266561	-2.50612	0.0427029	0.00362559	0.502963	0.0122063
86576	C9orf85	AT	6	null	null	0	1	0.462	0.0804	0.73344	2.50609	23.4165	1.98814	275.801	0.0122073
86912	FAM120AOS	AP	1	null	null	0	1	0.2586	0.0428	0.173412	-2.41522	0.00225789	1.61e-05	0.317097	0.0157259
86913	FAM120AOS	AP	2	null	null	0	1	0.2586	0.0428	0.826588	2.41522	442.891	3.15361	62199.2	0.0157259
87404	TRAF1	AP	1	null	null	0	0.975	0.8811	0.1862	0.201228	2.59408	3.60915	1.36854	9.51816	0.00948433
87421	GSN	AP	9	null	null	0	1	0.2976	0.0489	0.915944	-2.94563	0.00477147	0.000136168	0.167198	0.00322297
87718	CIZ1	ES	6	5	7	0	1	0.1176	0.0222	0.976913	-3.18931	2.03e-06	6.46e-10	0.00639678	0.00142614
87758	ODF2	ES	10	9.1	11	0	0.9375	0.341	0.0837	0.90336	-2.06905	0.0844649	0.00812721	0.877832	0.0385414
87801	PHYHD1	ES	8	7	9.1	0	0.9812	0.1243	0.0248	0.978474	-2.23054	3.35e-05	3.91e-09	0.286518	0.0257119
88032	MED22	AD	1.2	1.1	3	0	0.925	0.3361	0.0733	0.874711	-2.38743	0.0544234	0.00498799	0.593808	0.0169668
88296	EXD3	AT	3	null	null	0	1	0.8453	0.1453	0.366762	2.49219	5.14888	1.41903	18.6825	0.0126958
88298	EXD3	AT	27	null	null	0	1	0.7682	0.1516	0.437112	-2.4353	0.191424	0.0505984	0.724198	0.0148796
88572	AP1S2	AA	5.1	4	5.2	0	1	0.7683	0.1492	0.44106	-2.34644	0.191833	0.0483009	0.761889	0.0189536
88691	ACOT9	AT	13.2	null	null	0	1	0.1981	0.0369	0.057825	-3.00722	0.000125597	3.6e-07	0.0438004	0.00263647
88692	ACOT9	AT	19	null	null	0	1	0.1981	0.0369	0.942175	3.00722	7961.98	22.8308	2.77664e+06	0.00263647
89761	TCEAL1	AP	1	null	null	0	0.9937	0.5217	0.0938	0.211775	2.85055	20.0394	2.55119	157.408	0.00436439
89762	TCEAL1	AP	2	null	null	0	0.9937	0.5217	0.0938	0.788226	-2.8506	0.0499004	0.00635285	0.391958	0.00436374
89764	MORF4L2	AP	2	null	null	0	1	0.446	0.0883	0.672481	2.02189	12.2714	1.07982	139.455	0.0431877
89867	NXT2	AP	4	null	null	0	0.9375	0.8538	0.1906	0.415567	-2.90632	0.199892	0.067494	0.592003	0.00365702
89872	TMEM164	AP	1	null	null	0	0.7625	1	0.1868	0.582867	-2.1497	0.269836	0.0817355	0.890817	0.0315791
90044	SMARCA1	AA	25.1	24	25.2	0	0.9937	0.5464	0.07	0.783398	2.22945	23.7829	1.46675	385.63	0.025784
90178	ZNF449	AT	2.3	null	null	0	1	0.3375	0.0675	0.108164	2.02642	19.462	1.10224	343.635	0.0427221
90179	ZNF449	AT	5	null	null	0	1	0.3375	0.0675	0.891836	-2.02615	0.0513994	0.00291088	0.907594	0.0427493
90320	TMEM185A	AA	3.1	2	3.2	0	1	0.1636	0.0334	0.952654	2.1546	1061.78	1.87653	600774	0.0311933
90542	HCFC1	AA	19.1	18	19.2	0	0.9812	0.4221	0.0651	0.190277	2.61246	78.3523	2.97209	2065.58	0.00898944
90550	MECP2	RI	4.2	4.1	4.3	0	1	0.2045	0.0349	0.944805	-2.64643	0.000352755	9.78e-07	0.127186	0.00813464
91779	HPS1	ES	9	8	10.1	1	0.975	0.5868	0.0956	0.736788	-2.14714	0.10933	0.0144969	0.824519	0.0317818
92829	PCSK7	ES	15	13	16	1	0.825	0.2706	0.0384	0.934064	2.45919	4108.61	5.41495	3.11742e+06	0.0139251
93601	SNRPN	ES	00:09:10.200000	7	10.3	1	0.9812	0.7158	0.1217	0.226539	-2.78846	0.0651126	0.00954576	0.44414	0.00529587
94149	PRSS36	ES	12:13.1:13.2:14	11	15	1	0.7688	0.7724	0.1831	0.379585	2.90303	6.50636	1.83746	23.0388	0.00369576
97423	HERPUD2	ES	02:03:00	1.3	4	1	0.8062	0.1404	0.0231	0.941606	-2.25721	0.00030198	2.65e-07	0.343919	0.0239949
100544	PCBP4	ES	4.1	3	5	1	0.9	0.6469	0.1241	0.469185	2.9968	11.6158	2.33608	57.7579	0.00272827
101231	UBXN11	ES	04:05:06	2	7	1	0.9187	0.7617	0.1564	0.51462	2.62588	6.17484	1.58672	24.0298	0.00864257
115220	ZNF138	ES	3:4.1:4.2:5	1	6	1	0.8687	0.7749	0.1663	0.343133	2.16223	3.68465	1.12975	12.0173	0.0306002
115222	ZNF138	ES	00:04:02.200000	1	6	1	0.8438	0.713	0.1701	0.322701	2.70617	5.18122	1.57398	17.0555	0.00680647
118670	ATP6AP1L	ES	7	6	8	1	0.825	0.5918	0.1305	0.503751	-2.23287	0.176988	0.0387084	0.809251	0.0255577
124660	FYN	ES	11	10	12	1	0.8188	0.7221	0.1231	0.204459	-3.09154	0.0274654	0.00281198	0.268262	0.00199123
207512	ZNF530	ES	00:03:04.100000	1	5	1	0.7812	0.482	0.1028	0.152121	-2.9878	0.0249226	0.00221196	0.280808	0.0028099
655028	ELN	ES	26.1:26.2:27	25	28	1	0.8313	0.6293	0.1209	0.203505	-2.27355	0.141033	0.0260598	0.763252	0.0229931
659410	RPS6	ES	1.4:1.6:2	1.1	4	1	0.8375	0.5204	0.099	0.400999	-2.26185	0.0898435	0.0111339	0.724977	0.0237068
