# Supplementary material for: Genome-wide profiling of alternative splicing in glioblastoma and their clinical value
Source: BMC Cancer. 2021 Aug 26;21:958. doi: 10.1186/s12885-021-08681-z (PMC8393481; doi:10.1186/s12885-021-08681-z)
Supplement: Supplementary file 3 — Additional file 3 Table S3. The detail of the 404 splicing facters which had been experimentally validated or predicted by databases. [file 12885_2021_8681_MOESM3_ESM.xlsx]

## Sheet: Sheet1
Supplementary Table S3：The detail of the 404 splicing facters which had been experimentally validated or predicted by databases.
Gene Symbol	Entrez Gene ID	Functional Group	Description	SwissProt Accession	Complex -SpliceosomeDB	Class / family -SpliceosomeDB	additional comment
ACIN1	22985	ACIN	Apoptotic chromatin condensation inducer in the nucleus (Acinus).	Q9UKV3		EJC/mRNP
AGGF1	55109					other rna binding domain containing
ALYREF	10189	ALY	THO complex subunit 4 (Tho4) (Ally of AML-1 and LEF-1) (Transcriptional coactivator Aly/REF) (bZIP enhancing factor BEF)	O43672		EJC/mRNP
AQR	9716	Others	KIAA0560 protein	O60306	B complex, Bact complex, C complex, P complex	PRP19 related	helicase in higher eukaryotes
ARGLU1	55082
BAG2	9532
BCAS1	8537					Occasionally detected in C complex
BCAS2	10286	Others	Putative spliceosome associated protein (DAM1 protein) (Breast carcinoma amplified sequence 2)	O75934	B complex, Bact complex, C complex, P complex	PRP19 complex
BUB3	9184	Others	Mitotic checkpoint protein BUB3	O43684
BUD13	84811	Others	Hypothetical protein	Q9BRD0	Bact complex, C complex, P complex	RES complex
BUD31	8896	Others	G10 protein homolog (EDG-2)	P41223	B complex, Bact complex, C complex, P complex	PRP19 related
C17orf85	55421
C19orf43	79002	Others	Hypothetical protein	Q9BQ61
SDE2	163859				C complex, P complex	Recruited at C complex
C1QBP	708	P32	Complement component 1, Q subcomponent binding protein, mitochondrial precursor (Glycoprotein gC1qBP) (GC1q-R protein) (Hyaluronan-binding protein 1) (p32) (p33)	Q07021
C9orf78	51759				C complex, P complex	Recruited at C complex
CACTIN	58509	Others	R31449_3	O75229	C complex, P complex	Recruited at C complex
CCAR1	55749				A complex	Recruited at A complex
CCDC12	151903				Bact complex, C complex, P complex	Recruited at Bact complex
CCDC130	81576					Occasionally detected in C complex
CCDC75	253635					Occasionally detected in Bact complex
CCDC94	55702					Recruited at Bact complex
CD2BP2	10421	Others	CD2 antigen cytoplasmic tail-binding protein 2	O95400	U5 snRNP, tri-snRNP	U5 snRNP
CDC40	51362	PRP17	Pre-mRNA splicing factor PRP17 (hPRP17) (Cell division cycle 40 homolog) (EH-binding protein 3)	O60508	Bact complex, C complex, P complex	Second step factors
CDC5L	988	Others	Pombe Cdc5-related protein (CDC5 cell division cycle 5-like) (S.pombe) (CDC5-like)	Q99974	B complex, Bact complex, C complex, P complex	PRP19 complex
CDK10	8558				C complex, P complex	Recruited at C complex
CDK11A	728642
CDK12	51755	CRK7	Cell division cycle 2-related protein kinase 7 (EC 2.7.1.37) (CDC2-related protein kinase 7) (CrkRS).	Q9NYV4
CELF1	10658	CELF/CUG-BP	CUG triplet repeat RNA-binding protein 1 (CUG-BP1) (RNA-binding protein BRUNOL-2) (Deadenylation factor CUG-BP) (50 kDa Nuclear polyadenylated RNA-binding protein) (EDEN-BP)	Q92879		alternative splicing factor
CELF2	10659	CELF/CUG-BP	Apoptosis-related RNA binding protein (ETR-3)	Q92950		alternative splicing factor
CELF3	11189	CELF/CUG-BP	CUG-BP and ETR-3 like factor 3	Q9BZC2
CELF4	56853	CELF/CUG-BP	CUG-BP and ETR-3 like factor 4	Q9BZC1
CELF5	60680	CELF/CUG-BP	CUG-BP and ETR-3 like factor 5	Q9BZC0
CELF6	60677	CELF/CUG-BP	BRUNO-like 6 RNA-binding protein (RNA-binding protein CELF6)	Q96J87
CFAP20	29105	Others	Transcription factor IIB (EVORF)	Q9Y6A4		Occasionally detected in Bact complex
CHERP	10523				A complex	17S U2 snRNP associated
CIRBP	1153	hnRNP	Cold-inducible RNA-binding protein (Glycine-rich RNA-binding protein CIRP) (A18 hnRNP)	Q14011
CLASRP	11129	Others	Splicing factor, arginine/serine-rich 16 (Suppressor of white-apricot homolog 2)	Q8N2M8
CLK1	1195	CLK	Protein kinase CLK1 (EC 2.7.1.-) (CLK)	P49759
CLK2	1196	CLK	Protein kinase CLK2 (EC 2.7.1.-) (CDC-like kinase 2)	P49760
CLK3	1198	CLK	Protein kinase CLK3 (EC 2.7.1.-) (CDC-like kinase 3)	P49761
CLK4	57396	CLK	Protein serine threonine kinase Clk4	Q9HAZ1
CLNS1A	1207
CPSF6	11052	Others	HPBRII-4 mRNA (HPBRII-7 protein)	Q16630		CPSF
CRNKL1	51340	CRN	Crooked neck-like protein 1 (Crooked neck homolog)	Q9BZJ0	B complex, Bact complex, C complex, P complex	PRP19 related
CSN3	1448	Skip	Nuclear protein SkiP (Ski-interacting protein) (SNW1 protein) (Nuclear receptor coactivator NCoA-62).	Q13575
CTNNBL1	56259	Others	Beta-catenin-like protein 1 (Nuclear associated protein) (NAP) (NYD-SP19) (PP8304)	Q8WYA6	B complex, Bact complex, C complex, P complex	PRP19 complex
CWC15	51503	Others	HSPC148	Q9P013	B complex, Bact complex, C complex, P complex	PRP19 complex
CWC22	57703	Others	KIAA1604 protein	Q9HCG8	Bact complex, C complex, P complex	Recruited at Bact complex
CWC25	54883				Bact complex	Recruited at Bact complex
CWC27	10283				Bact complex, C complex, P complex	Recruited at Bact complex
CXorf56	63932				C complex, P complex	Recruited at C complex
DDX1	1653					other rna binding domain containing
DDX17	10521	DEAD	Probable RNA-dependent helicase p72 (DEAD-box protein p72) (DEAD-box protein 17)	Q92841		pre-mRNA/mRNA binding proteins
DDX18	8886					other rna binding domain containing
DDX19A	55308					pre-mRNA/mRNA binding proteins
DDX19B	11269					other rna binding domain containing
DDX20	11218					GEM
DDX21	9188					other rna binding domain containing
DDX23	9416	U5 snRNP	Prp28, U5 snRNP 100 kDa protein	O43188	B complex, U5 snRNP, tri-snRNP	U5 snRNP	conserved helicase, involved in spliceosome activation
DDX26B	203522	DEAD	DDX26B protein	Q6IPS3
DDX27	55661					other rna binding domain containing
DDX39A	10212	DEAD	ATP-dependent helicase DDX39 (DEAD-box protein 39) (Nuclear RNA helicase URH49)	O00148		other rna binding domain containing
DDX39B	7919	DEAD	Spliceosome RNA helicase BAT1 (DEAD-box protein UAP56) (56 kDa U2AF65 associated protein) (ATP-dependent RNA helicase p47) (HLA-B associated transcript-1)	Q13838		other rna binding domain containing	conserved helicase. Function at transition from complex E to complex A of spliceosome assembly
DDX3X	1654	DEAD	DEAD-box protein 3 (Helicase-like protein 2) (HLP2) (DEAD-box, X isoform)	O00571		pre-mRNA/mRNA binding proteins
DDX3Y	8653	DEAD	DEAD-box protein 3, Y-chromosomal	O15523		other rna binding domain containing
DDX41	51428	DEAD	DEAD-box protein abstrakt homolog (DEAD-box protein 41)	Q9UJV9	C complex, P complex	Recruited at C complex	helicase in higher eukaryotes
DDX42	11325					17S U2 snRNP associated	helicase in higher eukaryotes
DDX46	9879	DEAD	DEAD (Asp-Glu-Ala-Asp) box polypeptide 46	Q96EI0	17S U2 snRNP, A complex	17S U2 snRNP associated	conserved helicase. Function at transition from complex E to complex A of spliceosome assembly
DDX5	1655	DEAD	Probable RNA-dependent helicase p68 (DEAD-box protein p68) (DEAD-box protein 5)	P17844		pre-mRNA/mRNA binding proteins
DDX50	79009					Occasionally detected in Bact complex
DDX6	1656					other rna binding domain containing
DGCR14	8220	Others	DGCR14 protein (DiGeorge syndrome critical region 14) (ES2 protein)	Q96DF8	C complex, P complex	Recruited at C complex
DHX15	1665	DEAD	Putative pre-mRNA splicing factor RNA helicase (DEAH box protein 15) (ATP-dependent RNA helicase #46)	O43143	A complex, B complex	17S U2 snRNP associated	conserved helicase, disassembly of spliceosome
DHX16	8449	DEAD	Putative pre-mRNA splicing factor RNA helicase (ATP-dependent RNA helicase #3) (DEAH-box protein 16)	O60231	Bact complex, C complex, P complex	Recruited at Bact complex	conserved helicase, recruited at Bact complex 1st step of splicing
DHX30	22907					other rna binding domain containing
DHX34	9704					pre-mRNA/mRNA binding proteins
DHX35	60625	DEAD	Probable ATP-dependent helicase DHX35 (DEAH-box protein 35)	Q9H5Z1	C complex	Recruited at C complex	helicase in higher eukaryotes
DHX36	170506					other rna binding domain containing
DHX38	9785	DEAD	Pre-mRNA splicing factor ATP-dependent RNA helicase PRP16 (EC 3.6.1.-) (ATP-dependent RNA helicase DHX38) (DEAH-box protein 38)	Q92620		Second step factors	conserved helicase, involed at 2nd step of splicing
DHX40	79665					other rna binding domain containing
DHX57	90957					other rna binding domain containing
DHX8	1659	DEAD	ATP-dependent helicase DHX8 (RNA helicase HRH1) (DEAH-box protein 8)	Q14562	C complex, P complex	Second step factors	conserved helicase, disassembly of spliceosome
DHX9	1660	DEAD	ATP-dependent RNA helicase A (Nuclear DNA helicase II) (NDH II) (DEAH-box protein 9)	Q08211		misc. proteins found irregularly with spliceosomes
DNAJC6	9829					chaperonin/heat shock
DNAJC8	22826	Others	DNAJC8 protein	O75937		chaperonin/heat shock
EEF1A1	1915	Others	Elongation factor 1-alpha 1 (EF-1-alpha-1) (Elongation factor 1 A-1) (eEF1A-1) (Elongation factor Tu) (EF-Tu)	P04720		translation-related
EFTUD2	9343	U5 snRNP	116 kDa U5 small nuclear ribonucleoprotein component (U5 snRNP- specific protein, 116 kDa) (U5-116 kDa)	Q15029	B complex, Bact complex, C complex, U5 snRNP, tri-snRNP, P complex	U5 snRNP
EIF2S2	8894	Others	Eukaryotic translation initiation factor 2 subunit 2 (Eukaryotic translation initiation factor 2 beta subunit) (eIF-2-beta)	P20042
EIF3A	8661	Others	Eukaryotic translation initiation factor 3 subunit 10 (eIF-3 theta) (eIF3 p167) (eIF3 p180) (eIF3 p185) (eIF3a)	Q14152		translation-related
EIF4A3	9775	DEAD	Probable ATP-dependent helicase DDX48 (DEAD-box protein 48) (Eukaryotic initiation factor 4A-like NUK-34) (Nuclear matrix protein 265) (hNMP 265) (Eukaryotic translation initiation factor 4A isoform 3)	P38919	Bact complex, C complex, P complex	EJC/mRNP	helicase in higher eukaryotes
ELAVL1	1994	ELAV	ELAV-like protein 1 (Hu-antigen R) (HuR)	Q15717		alternative splicing factor
ELAVL2	1993	ELAV	ELAV-like protein 2 (Hu-antigen B) (HuB) (ELAV-like neuronal protein 1) (Nervous system-specific RNA binding protein Hel-N1)	Q12926
ELAVL3	1995	ELAV	ELAV-like protein 3 (Hu-antigen C) (HuC) (Paraneoplastic cerebellar degeneration-associated antigen) (Paraneoplastic limbic encephalitis antigen 21)	Q14576
ELAVL4	1996	ELAV	ELAV-like protein 4 (Paraneoplastic encephalomyelitis antigen HuD) (Hu-antigen D)	P26378
FAM32A	26017				C complex, P complex	Recruited at C complex
FAM50A	9130				C complex, P complex	Recruited at C complex
FAM50B	26240					Occasionally detected in C complex
FAM58A	92002					Occasionally detected in Bact complex
FMR1	2332	Others	Fragile X mental retardation 1 protein (Protein FMR-1) (FMRP)	Q06787
FRA10AC1	118924				C complex, P complex	Recruited at C complex
FRG1	2483					Occasionally detected in Bact complex
FUBP1	8880					alternative splicing factor
FUBP3	8939	FUSE	FUSE binding protein 3 (Fragment)	Q92946		Occasionally detected in Bact complex
FUS	2521	Others	RNA-binding protein FUS (Oncogene FUS) (Oncogene TLS) (Translocated in liposarcoma protein) (POMp75) (75 kDa DNA-pairing protein)	P35637		hnRNP
GEMIN2	8487					GEM
GEMIN5	25929					GEM
GNB2L1	10399					Occasionally detected in C complex
GPATCH1	55094				Bact complex, C complex	Recruited at Bact complex
GPATCH3	63906					other rna binding domain containing
GPATCH8	23131					other rna binding domain containing
GPKOW	27238				Bact complex, C complex, P complex	Recruited at Bact complex
GRSF1	2926	hnRNP	G-rich sequence factor-1 (GRSF-1)	Q12849
HNRNPA0	10949	hnRNP	Heterogeneous nuclear ribonucleoprotein A0 (hnRNP A0)	Q13151		hnRNP
HNRNPA1	3178	hnRNP	Heterogeneous nuclear ribonucleoprotein A1 (Helix-destabilizing protein) (Single-strand binding protein) (hnRNP core protein A1)	P09651	A complex	hnRNP
HNRNPA2B1	3181	hnRNP	Heterogeneous nuclear ribonucleoproteins A2/B1 (hnRNP A2 / hnRNP B1)	P22626		hnRNP
HNRNPA3	220988	hnRNP	Heterogeneous nuclear ribonucleoprotein A3 (hnRNP A3) (D10S102)	P51991		hnRNP
HNRNPAB	3182	hnRNP	Heterogeneous nuclear ribonucleoprotein A/B (hnRNP A/B) (APOBEC-1 binding protein 1) (ABBP-1)	Q99729	A complex	hnRNP
HNRNPC	3183	hnRNP	Heterogeneous nuclear ribonucleoproteins C1/C2 (hnRNP C1 / hnRNP C2).	P07910	C complex, P complex	hnRNP
HNRNPCL1	343069	hnRNP	Heterogeneous nuclear ribonucleoprotein C-like dJ845O24.4 (hnRNP core protein C-like)	O60812		hnRNP
HNRNPD	3184	hnRNP	Heterogeneous nuclear ribonucleoprotein D0 (hnRNP D0) (AU-rich element RNA-binding protein 1)	Q14103		hnRNP
HNRNPDL	9987	hnRNP	JKTBP2 (Heterogeneous nuclear ribonucleoprotein D-like) (Hypothetical protein) (HNRPDL protein)	O14979		hnRNP
HNRNPF	3185	hnRNP	Heterogeneous nuclear ribonucleoprotein F (hnRNP F)	P52597		hnRNP
HNRNPH1	3187	hnRNP	Heterogeneous nuclear ribonucleoprotein H (hnRNP H)	P31943		hnRNP
HNRNPH2	3188	hnRNP	Heterogeneous nuclear ribonucleoprotein H' (hnRNP H') (FTP-3)	P55795		hnRNP
HNRNPH3	3189	hnRNP	Heterogeneous nuclear ribonucleoprotein H3 (hnRNP H3) (hnRNP 2H9)	P31942		hnRNP
HNRNPK	3190	hnRNP	Heterogeneous nuclear ribonucleoprotein K (hnRNP K) (DC-stretch binding protein) (CSBP)	Q07244		hnRNP
HNRNPL	3191	hnRNP	Heterogeneous nuclear ribonucleoprotein L (hnRNP L).	P14866		hnRNP
HNRNPLL	92906	hnRNP	Hypothetical protein	Q8WVV9		hnRNP
HNRNPM	4670	hnRNP	Heterogeneous nuclear ribonucleoprotein M (hnRNP M)	P52272		hnRNP
HNRNPR	10236	hnRNP	Heterogeneous nuclear ribonucleoprotein R (hnRNP R)	O43390		hnRNP
HNRNPU	3192	hnRNP	Heterogenous nuclear ribonucleoprotein U (hnRNP U) (Scaffold attachment factor A) (SAF-A)	Q00839		hnRNP
HNRNPUL1	11100	hnRNP	E1B-55kDa-associated protein	O76022		hnRNP
HNRNPUL2	221092	hnRNP	Hypothetical protein DKFZp762N1910 (Fragment)	Q8N3B3		hnRNP
HSPA1A	3303	HeatShock	Heat shock 70 kDa protein 1 (HSP70.1) (HSP70-1/HSP70-2)	P08107		chaperonin/heat shock
HSPA1B	3304	HeatShock	Heat shock 70 kDa protein 1 (HSP70.1) (HSP70-1/HSP70-2)	P08107		chaperonin/heat shock
HSPA5	3309	HeatShock	78 kDa glucose-regulated protein precursor (GRP 78) (Immunoglobulin heavy chain binding protein) (BiP) (Endoplasmic reticulum lumenal Ca(2+) binding protein grp78)	P11021		chaperonin/heat shock
HSPA8	3312	HeatShock	Heat shock cognate 71 kDa protein	P11142	C complex, P complex	PRP19 complex
HSPB1	3315					chaperonin/heat shock
HTATSF1	27336	Others	HIV TAT specific factor 1	O43719	17S U2 snRNP	17S U2 snRNP associated
IGF2BP3	10643	Others	Putative RNA binding protein KOC (Koc1)	O00425		pre-mRNA/mRNA binding proteins
IK	3550	Others	Red protein (RER protein) (IK factor) (Cytokine IK)	Q13123	B complex	Recruited at B complex
ILF2	3608	Others	NF45 protein	Q12905
ILF3	3609	ILF3	Interleukin enhancer-binding factor 3	Q12906
INTS1	26173					integrator complex
INTS3	65123					integrator complex
INTS4	92105					integrator complex
INTS5	80789					integrator complex
INTS6	26512	DEAD	Candidate tumor suppressor protein DICE1 (DEAD/H (Asp-Glu-Ala-Asp/His) box polypeptide 26) (OTTHUMP00000018439)	Q9UL03		integrator complex
INTS7	25896					integrator complex
ISY1	57461	Others	KIAA1160 protein	Q9ULR0	B complex, Bact complex, C complex, P complex	PRP19 related
JUP	3728					Occasionally detected in C complex
KHDRBS1	10657					pre-mRNA/mRNA binding proteins
KHDRBS3	10656
KHSRP	8570	FUSE	KSRP	Q92945		alternative splicing factor
KIAA1429	25962	Others	KIAA1429 protein	Q9P2B8
KIAA1967	57805					Occasionally detected in Bact complex
KIN	22944					misc. proteins found irregularly with spliceosomes
LENG1	79165				C complex, P complex	Recruited at C complex
LOC649330	649330	hnRNP	Heterogeneous nuclear ribonucleoprotein C-like dJ845O24.4 (hnRNP core protein C-like)	O60812
LSM1	27257	Sm	U6 snRNA-associated Sm-like protein LSm1	O15116		LSm
LSM10	84967	Sm	U7 snRNA-associated Sm-like protein LSm10	Q969L4
LSM2	57819	Sm	U6 snRNA-associated Sm-like protein LSm2 (Small nuclear ribonuclear protein D homolog) (G7b) (SnRNP core SM-like protein SM-x5)	Q9Y333	B complex, tri-snRNP	LSm
LSM3	27258	Sm	U6 snRNA-associated Sm-like protein LSm3 (MDS017)	Q9Y4Z1	B complex, tri-snRNP	LSm
LSM4	25804	Sm	U6 snRNA-associated Sm-like protein LSm4 (Glycine-rich protein) (GRP)	Q9Y4Z0	B complex, tri-snRNP	LSm
LSM5	23658	Sm	U6 snRNA-associated Sm-like protein LSm5	Q9Y4Y9	B complex, tri-snRNP	LSm
LSM6	11157	Sm	U6 snRNA-associated Sm-like protein LSm6	Q9Y4Y8	B complex, tri-snRNP	LSm
LSM7	51690	Sm	U6 snRNA-associated Sm-like protein LSm7	Q9UK45	B complex, tri-snRNP	LSm
LSM8	51691	Sm	U6 snRNA-associated Sm-like protein LSm8	O95777	B complex, tri-snRNP	LSm
LSMD1	84316	Sm	Hypothetical protein	Q8N4M0
LUC7L	55692					U1 snRNP
LUC7L2	51631
LUC7L3	51747	Others	Cisplatin resistance-associated overexpressed protein	Q9P2S7
MAGOH	4116	Others	Mago nashi protein homolog	P61326	C complex, P complex	EJC/mRNP
MATR3	9782	Others	Matrin 3	P43243		Occasionally detected in C complex
MBNL1	4154					alternative splicing factor
MBNL2	10150					alternative splicing factor
MBNL3	55796					alternative splicing factor
MFAP1	4236	Others	Microfibrillar-associated protein 1	P55081	B complex	Recruited at B complex
MFSD11	79157	Others	ET putative translation product	O43934
MOV10	4343	Others	Potential helicase MOV-10 (EC 3.6.1.-) (Moloney leukemia virus 10 protein)	Q9HCE1		Occasionally detected in Bact complex
MSI1	4440	hnRNP	WUGSC:H_166H1.2 protein (Musashi)	O43347
MSI2	124540	hnRNP	Musashi 2, isoform a.	Q96DH6
MYEF2	50804	hnRNP	Myelin gene expression factor	Q9H922
NCBP1	4686	CBP	80 kDa nuclear cap binding protein (NCBP 80 kDa subunit) (CBP80)	Q09161		pre-mRNA/mRNA binding proteins
NCBP2	22916	CBP	Nuclear cap binding protein subunit 2 (20 kDa nuclear cap binding protein) (NCBP 20 kDa subunit) (CBP20) (NCBP interacting protein 1) (NIP1)	P52298		pre-mRNA/mRNA binding proteins
NELFE	7936	RDP	Negative elongation factor E (NELF-E) (RD protein).	P18615
NKAP	79576					Occasionally detected in C complex
NONO	4841	P52/P100	54 kDa nuclear RNA- and DNA-binding protein (p54(nrb)) (p54nrb) (55 kDa nuclear protein) (NMT55) (Non-POU domain-containing octamer- binding protein) (DNA-binding P52/P100 complex, 52 kDa subunit)	Q15233		linked to splicing
NOSIP	51070				C complex, P complex	Recruited at C complex
NOVA1	4857	NOVA	RNA-binding protein Nova-1 (Neuro-oncological ventral antigen 1) (Onconeural ventral antigen-1) (Paraneoplastic Ri antigen) (Ventral neuron-specific protein 1)	P51513
NOVA2	4858	NOVA	RNA-binding protein Nova-2 (Neuro-oncological ventral antigen 2) (Astrocytic NOVA1-like RNA-binding protein)	Q9UNW9
NRIP2	83714					misc. proteins found irregularly with spliceosomes
NSRP1	84081
NUDT21	11051	Others	Pre-mRNA cleavage factor I 25 kDa subunit (Cleavage and polyadenylation specific factor 5, 25 kD subunit)	O43809		CPSF
NUMA1	4926					pre-mRNA/mRNA binding proteins
PABPC1	26986	Others	Polyadenylate-binding protein 1 (Poly(A)-binding protein 1) (PABP 1)	P11940		pre-mRNA/mRNA binding proteins
PAXBP1	94104	Others	GC-rich sequence DNA-binding factor homolog	Q9Y5B6		pre-mRNA/mRNA binding proteins
PCBP1	5093	hnRNP	Poly(rC)-binding protein 1 (Alpha-CP1) (hnRNP-E1) (Nucleic acid binding protein SUB2.3)	Q15365		hnRNP
PCBP2	5094	hnRNP	Poly(rC)-binding protein 2 (Alpha-CP2) (hnRNP-E2)	Q15366		hnRNP
PCBP3	54039	hnRNP	Poly(rC)-binding protein 3 (Alpha-CP3)	P57721
PCBP4	57060	hnRNP	Poly(rC)-binding protein 4 (Alpha-CP4)	P57723
PDCD7	10081
PHF5A	84844				17S U2 snRNP, A complex, B complex, Bact complex, C complex, P complex	17S U2 snRNP
PLRG1	5356	Others	Pleiotropic regulator 1	O43660	B complex, Bact complex, C complex, P complex	PRP19 complex
PNN	5411					EJC/mRNP
PPIE	10450				B complex, Bact complex, C complex, P complex	PRP19 related
PPIG	9360				C complex, P complex	Recruited at C complex
PPIH	10465	U4/U6 snRNP	Peptidyl-prolyl cis-trans isomerase H (EC 5.2.1.8) (PPIase H) (Rotamase H) (U-snRNP-associated cyclophilin SnuCyp-20) (USA-CYP) (Small nuclear ribonucleoprotein particle-specific cyclophilin H) (CypH)	O43447	B complex, U4/U6 snRNP, tri-snRNP	U4/U6 snRNP
PPIL1	51645	Cyclophilins	Peptidyl-prolyl cis-trans isomerase like 1 (EC 5.2.1.8) (PPIase) (Rotamase) (CGI-124) (UNQ2425/PRO4984)	Q9Y3C6	B complex, Bact complex, C complex, P complex	PRP19 related
PPIL2	23759	Cyclophilins	Peptidyl-prolyl cis-trans isomerase like 2 (EC 5.2.1.8) (PPIase) (Rotamase) (Cyclophilin-60) (Cyclophilin-like protein Cyp-60)	Q13356	Bact complex	Recruited at Bact complex
PPIL3	53938	Cyclophilins	Cyclophilin-like protein PPIL3b	Q9H2H8	C complex, P complex	Recruited at C complex
PPIL4	85313				B complex, Bact complex, C complex, P complex
PPM1G	5496	Others	Protein phosphatase 2C gamma isoform (EC 3.1.3.16) (PP2C-gamma) (Protein phosphatase magnesium-dependent 1 gamma) (Protein phosphatase 1C)	O15355
PPP1CA	5499
PPP1R8	5511
PPWD1	23398	Cyclophilins	Hypothetical protein KIAA0073 (EC 5.2.1.8) (Peptidyl-prolyl cis-trans isomerase) (PPIase) (Rotamase)	Q96BP3	C complex, P complex	Recruited at C complex
PQBP1	10084				B complex	PRP19 complex
PRCC	5546				Bact complex	Recruited at Bact complex
PRMT5	10419
PRPF18	8559	PRP18	Pre-mRNA splicing factor 18 (PRP18 homolog).	Q99633	C complex	Second step factors
PRPF19	27339	Others	Nuclear matrix protein NMP200 (PRP19/PSO4 homolog)	Q9UMS4	B complex, Bact complex, C complex, P complex	PRP19 complex
PRPF3	9129	U4/U6 snRNP	U4/U6 small nuclear ribonucleoprotein Prp3 (Pre-mRNA splicing factor 3) (U4/U6 snRNP 90 kDa protein) (hPrp3)	O43395	B complex, U4/U6 snRNP, tri-snRNP	U4/U6 snRNP
PRPF31	26121	Others	U4/U6 snRNP-associated 61 kDa protein	Q8WWY3	B complex, U4/U6 snRNP, tri-snRNP	U4/U6 snRNP
PRPF38A	84950				B complex	Recruited at B complex
PRPF38B	55119					misc. proteins found irregularly with spliceosomes
PRPF39	55015					misc. proteins found irregularly with spliceosomes
PRPF4	9128	U4/U6 snRNP	U4/U6 small nuclear ribonucleoprotein Prp4 (U4/U6 snRNP 60 kDa protein) (WD splicing factor Prp4) (hPrp4).	O43172	B complex, U4/U6 snRNP, tri-snRNP	U4/U6 snRNP
PRPF40A	55660	U1 + U2 snRNP	Formin binding protein 3 (Huntingtin yeast partner A) (Huntingtin-interacting protein HYPA/FBP11) (Fas-ligand associated factor 1) (NY-REN-6 antigen) (HSPC225)	O75400	A complex	Recruited at A complex
PRPF40B	25766	U1 + U2 snRNP	Hypothetical protein DKFZp434O1520	Q8NCZ1
PRPF4B	8899	hprp4	Serine/threonine-protein kinase PRP4 homolog (EC 2.7.1.37) (PRP4 pre- mRNA processing factor 4 homolog) (PRP4 kinase)	Q13523		Recruited at B complex
PRPF6	24148	U5 snRNP	U5 snRNP-associated 102 kDa protein (U5-102 kDa protein)	O94906	B complex, U5 snRNP, tri-snRNP	U5 snRNP
PRPF8	10594	U5 snRNP	PRP8 protein	O14547	B complex, Bact complex, C complex, U5 snRNP, tri-snRNP, P complex	U5 snRNP
PSEN1	5663	Others	Presenilin 1 (PS-1) (S182 protein)	P49768
PSIP1	11168	p52/p75	Transcriptional coactivator p75	Q9UER6
PTBP1	5725	hnRNP	Polypyrimidine tract-binding protein 1 (PTB) (Heterogeneous nuclear ribonucleoprotein I) (hnRNP I) (57 kDa RNA-binding protein PPTB-1)	P26599		alternative splicing factor
PTBP2	58155	hnRNP	PTB-like protein L (Polypyrimidine tract binding protein 2)	Q969N9		alternative splicing factor
PTBP3	9991	hnRNP	Rod1	O95758
PUF60	22827	FBP	FBP-interacting repressor (Siah binding protein 1, FBP interacting repressor, pyrimidine tract binding splicing factor, Ro ribonucleoprotein-binding protein 1)	Q9NZA0	A complex	17S U2 snRNP associated
QKI	9444					alternative splicing factor
RALY	22913	hnRNP	RNA-binding protein Raly (hnRNP associated with lethal yellow homolog) (Autoantigen p542)	Q9UKM9		hnRNP
RALYL	138046	hnRNP	LOC138046 protein	Q8N1C2		hnRNP
RAVER1	125950					alternative splicing factor
RAVER2	55225					alternative splicing factor
RBBP6	5930
RBFOX2	23543					alternative splicing factor
RBM10	8241				A complex	Recruited at A complex
RBM14	10432					other rna binding domain containing
RBM15	64783	Others	Putative RNA-binding protein 15 (RNA binding motif protein 15) (One-twenty two protein)	Q96T37		pre-mRNA/mRNA binding proteins
RBM15B	29890					other rna binding domain containing
RBM17	84991	Others	Splicing factor 45 (45kDa splicing factor) (RNA binding motif protein 17)	Q96I25	A complex	17S U2 snRNP associated
RBM22	55696	Others	Hypothetical protein FLJ10290	Q9NW64	B complex, Bact complex, C complex, P complex	PRP19 related
RBM23	55147
RBM25	58517				A complex	Recruited at A complex
RBM26	64062					other rna binding domain containing
RBM27	54439					other rna binding domain containing
RBM3	5935	hnRNP	Putative RNA-binding protein 3 (RNA binding motif protein 3) (RNPL)	P98179		other rna binding domain containing
RBM39	9584	Others	RNA-binding region containing protein 2 (Hepatocellular carcinoma protein 1) (Splicing factor HCC1)	Q14498		pre-mRNA/mRNA binding proteins
RBM4	5936					other rna binding domain containing
RBM42	79171					other rna binding domain containing
RBM45	129831					other rna binding domain containing
RBM47	54502					other rna binding domain containing
RBM4B	83759					Occasionally detected in C complex
RBM5	10181	Others	RNA-binding protein 5 (RNA binding motif protein 5) (Putative tumor suppressor LUCA15) (G15 protein)	P52756	A complex	Recruited at A complex
RBM7	10179					pre-mRNA/mRNA binding proteins
RBM8A	9939	Others	RNA-binding protein 8A (RNA binding motif protein 8A) (Ribonucleoprotein RBM8A) (RNA-binding protein Y14) (Binder of OVCA1-1) (BOV-1)	Q9Y5S9	C complex, P complex	EJC/mRNP
RBMS1	5937	Others	Single-stranded DNA-binding protein MSSP-1 (RNA binding motif, single-stranded interacting protein 1)	P29558
RBMX	27316	hnRNP	Heterogeneous nuclear ribonucleoprotein G (hnRNP G) (RNA binding motif protein, X chromosome) (Glycoprotein p43)	P38159		hnRNP
RBMX2	51634				Bact complex, C complex	RES complex
RBMXL1	494115					other rna binding domain containing
RBMXL2	27288	hnRNP	Testes specific heterogenous nuclear ribonucleoprotein G-T.	O75526		hnRNP
RNF113A	7737				Bact complex, C complex, P complex	Recruited at Bact complex
RNF20	56254					other rna binding domain containing
RNF213	57674					other rna binding domain containing
RNF34	80196					other rna binding domain containing
RNF40	9810					other rna binding domain containing
RNPC3	55599	U11 + U12 snRNP	Hypothetical protein FLJ25070 (U11/U12 snRNP 65K) (RNA recognition protein) (Novel protein)	Q96LT9		U11/U12 snRNP
RNPS1	10921					EJC/mRNP
RNU1-1	26871				A complex, B complex, U1 snRNP	U1 snRNP
RNU2-1	6066				17S U2 snRNP, A complex, B complex, Bact complex, C complex, P complex	17S U2 snRNP
RNU4-1	26835				B complex, U4/U6 snRNP, tri-snRNP	U4/U6 snRNP
RNU5A-1	26831				B complex, Bact complex, C complex, U5 snRNP, tri-snRNP, P complex	U5 snRNP
RNU6-1	26827				B complex, Bact complex, C complex, U4/U6 snRNP, tri-snRNP, P complex	U4/U6 snRNP
SAP18	10284				Bact complex, C complex	EJC/mRNP
SAP30BP	29115
SART1	9092	U4/U6.U5 tri-snRNP	SART-1 (Squamous cell carcinoma antigen RECOGNISED BY T cells) (U4/U6.U5 TRI-snRNP-associated 110 kDa protein)	O43290	B complex, tri-snRNP	tri-snRNP
SEC31B	25956
SF1	7536	Others	Splicing factor 1 (Zinc finger protein 162) (Transcription factor ZFM1) (Zinc finger gene in MEN1 locus) (Mammalian branch point binding protein mBBP) (BBP)	Q15637	A complex	Recruited at A complex
SF3A1	10291	U1 + U2 snRNP	Splicing factor 3 subunit 1 (Spliceosome associated protein 114) (SAP 114) (SF3a120)	Q15459	17S U2 snRNP, A complex, B complex, Bact complex, C complex, P complex	17S U2 snRNP
SF3A2	8175	U1 + U2 snRNP	Splicing factor 3A subunit 2 (Spliceosome associated protein 62) (SAP 62) (SF3a66)	Q15428	17S U2 snRNP, A complex, B complex, Bact complex, C complex, P complex	17S U2 snRNP
SF3A3	10946	U1 + U2 snRNP	Splicing factor 3A subunit 3 (Spliceosome associated protein 61) (SAP 61) (SF3a60)	Q12874	17S U2 snRNP, A complex, B complex, Bact complex, C complex, P complex	17S U2 snRNP
SF3B1	23451	U1 + U2 snRNP	Splicing factor 3B subunit 1 (Spliceosome associated protein 155) (SAP 155) (SF3b155) (Pre-mRNA splicing factor SF3b 155 kDa subunit)	O75533	17S U2 snRNP, A complex, B complex, Bact complex, C complex, P complex	17S U2 snRNP
SF3B2	10992	U1 + U2 snRNP	Splicing factor 3B subunit 2 (Spliceosome associated protein 145) (SAP 145) (SF3b150) (Pre-mRNA splicing factor SF3b 145 kDa subunit)	Q13435	17S U2 snRNP, A complex, B complex, Bact complex, C complex, P complex	17S U2 snRNP
SF3B3	23450	U1 + U2 snRNP	Splicing factor 3B subunit 3 (Spliceosome associated protein 130) (SAP 130) (SF3b130) (Pre-mRNA splicing factor SF3b 130 kDa subunit)	Q15393	17S U2 snRNP, A complex, B complex, Bact complex, C complex, P complex	17S U2 snRNP
SF3B4	10262	U1 + U2 snRNP	Splicing factor 3B subunit 4 (Spliceosome associated protein 49) (SAP 49) (SF3b50) (Pre-mRNA splicing factor SF3b 49 kDa subunit)	Q15427	17S U2 snRNP, A complex, B complex, Bact complex, C complex, P complex	17S U2 snRNP
SF3B5	83443				17S U2 snRNP, A complex, B complex, Bact complex, C complex, P complex	17S U2 snRNP
SF3B6	51639	U1 + U2 snRNP	Pre-mRNA branch site protein p14 (CGI-110) (HSPC175) (Ht006)	Q9Y3B4	17S U2 snRNP, A complex, B complex, Bact complex, C complex, P complex	17S U2 snRNP
SFPQ	6421	P52/P100	Splicing factor, proline-and glutamine-rich (Polypyrimidine tract- binding protein-associated splicing factor) (PTB-associated splicing factor) (PSF) (DNA-binding P52/P100 complex, 100 kDa subunit)	P23246		linked to splicing
SKIV2L2	23517	DEAD	KIAA0052 protein	P42285		misc. proteins found irregularly with spliceosomes
SLU7	10569	SLU7	Step II splicing factor SLU7	O95391	C complex, P complex	Second step factors
SMN1	6606
SMNDC1	10285	Others	Survival of motor neuron-related splicing factor 30 (SMN-related protein) (30 kDa splicing factor SMNrp) (Survival motor neuron domain containing protein 1)	O75940	A complex	17S U2 snRNP associated
SMU1	55234	Others	Homolog of C. elegans smu-1	Q9BU59	B complex	Recruited at B complex
SNIP1	79753				Bact complex, C complex, P complex	RES complex
SNRNP200	23020	U5 snRNP	U5 small nuclear ribonucleoprotein 200 kDa helicase (U5 snRNP-specific 200 kDa protein) (U5-200KD)	O75643	B complex, Bact complex, C complex, U5 snRNP, tri-snRNP, P complex	U5 snRNP	conserved helicase, involved in spliceosome activation
SNRNP25	79622	U11 + U12 snRNP	U11/U12 snRNP 25K protein (Minus-99 protein)	Q9BV90		U11/U12 snRNP
SNRNP27	11017	SR	Nucleic acid binding protein (Fragment).	Q15410		misc. proteins found irregularly with spliceosomes
SNRNP35	11066	U11 + U12 snRNP	U1-snRNP binding protein homolog (U11/U12 snRNP 35K, isoform a).	Q16560		U11/U12 snRNP
SNRNP40	9410	U5 snRNP	U5 snRNP-specific 40 kDa protein	O95320	B complex, Bact complex, C complex, U5 snRNP, tri-snRNP, P complex	U5 snRNP
SNRNP48	154007	U11 + U12 snRNP	U11/U12 snRNP 48K	Q6IEG0		U11/U12 snRNP
SNRNP70	6625	U1 + U2 snRNP	U1 small nuclear ribonucleoprotein 70 kDa (U1 snRNP 70 kDa) (snRNP70) (U1-70K)	P08621	A complex, B complex, U1 snRNP	U1 snRNP
SNRPA	6626	U1 + U2 snRNP	U1 small nuclear ribonucleoprotein A (U1 snRNP A protein)	P09012	A complex, B complex, U1 snRNP	U1 snRNP
SNRPA1	6627	U1 + U2 snRNP	U2 small nuclear ribonucleoprotein A' (U2 snRNP-A')	P09661	17S U2 snRNP, A complex, B complex, Bact complex, C complex, P complex	17S U2 snRNP
SNRPB	6628	Sm	Small nuclear ribonucleoprotein associated proteins B and B' (snRNP-B) (Sm protein B/B') (Sm-B/Sm-B') (SmB/SmB')	P14678	17S U2 snRNP, A complex, B complex, Bact complex, C complex, U1 snRNP, U4/U6 snRNP, U5 snRNP, tri-snRNP, P complex	Sm
SNRPB2	6629	U1 + U2 snRNP	U2 small nuclear ribonucleoprotein B"	P08579	17S U2 snRNP, A complex, B complex, Bact complex, C complex, P complex	17S U2 snRNP
SNRPC	6631	U1 + U2 snRNP	U1 small nuclear ribonucleoprotein C (U1-C)	P09234	A complex, B complex, U1 snRNP	U1 snRNP
SNRPD1	6632	Sm	Small nuclear ribonucleoprotein Sm D1 (snRNP core protein D1) (Sm-D1) (Sm-D autoantigen)	P13641	17S U2 snRNP, A complex, B complex, Bact complex, C complex, U1 snRNP, U4/U6 snRNP, U5 snRNP, tri-snRNP, P complex	Sm
SNRPD2	6633	Sm	Small nuclear ribonucleoprotein Sm D2 (snRNP core protein D2) (Sm-D2)	P43330	17S U2 snRNP, A complex, B complex, Bact complex, C complex, U1 snRNP, U4/U6 snRNP, U5 snRNP, tri-snRNP, P complex	Sm
SNRPD3	6634	Sm	Small nuclear ribonucleoprotein Sm D3 (snRNP core protein D3) (Sm-D3)	P43331	17S U2 snRNP, A complex, B complex, Bact complex, C complex, U1 snRNP, U4/U6 snRNP, U5 snRNP, tri-snRNP, P complex	Sm
SNRPE	6635	Sm	Small nuclear ribonucleoprotein E (snRNP-E) (Sm protein E) (Sm-E) (SmE)	P08578	17S U2 snRNP, A complex, B complex, Bact complex, C complex, U1 snRNP, U4/U6 snRNP, U5 snRNP, tri-snRNP, P complex	Sm
SNRPF	6636	Sm	Small nuclear ribonucleoprotein F (snRNP-F) (Sm protein F) (Sm-F) (SmF)	Q15356	17S U2 snRNP, A complex, B complex, Bact complex, C complex, U1 snRNP, U4/U6 snRNP, U5 snRNP, tri-snRNP, P complex	Sm
SNRPG	6637	Sm	Small nuclear ribonucleoprotein G (snRNP-G) (Sm protein G) (Sm-G) (SmG)	Q15357	17S U2 snRNP, A complex, B complex, Bact complex, C complex, U1 snRNP, U4/U6 snRNP, U5 snRNP, tri-snRNP, P complex	Sm
SNRPN	6638	Sm	Small nuclear ribonucleoprotein associated protein N (snRNP-N) (Sm protein N) (Sm-N) (SmN) (Sm-D) (Tissue-specific splicing protein)	P14648
SNU13	4809	U4/U6.U5 tri-snRNP	NHP2-like protein 1 (High mobility group-like nuclear protein 2 homolog 1) ([U4/U6.U5] tri-snRNP 15.5 kDa protein) (OTK27)	P55769	B complex, U4/U6 snRNP, tri-snRNP	U4/U6 snRNP
SNURF	8926	Sm	Small nuclear ribonucleoprotein associated protein N (snRNP-N) (Sm protein N) (Sm-N) (SmN) (Sm-D) (Tissue-specific splicing protein)	P14648
SNW1	22938				B complex, Bact complex, C complex, P complex	PRP19 related
SPEN	23013	Others	Msx2-interacting protein (SMART/HDAC1 associated repressor protein)	Q96T58
SREK1	140890	SR	Splicing factor, arginine/serine-rich 12 (Serine-arginine-rich splicing regulatory protein 86) (SRrp86) (Splicing regulatory protein 508) (SRrp508)	Q8WXA9		SR protein
SRPK1	6732	SRPK	SRPK1a protein kinase	Q96SB4		linked to splicing
SRPK2	6733	SRPK	Serine kinase SRPK2	P78362
SRPK3	26576	SRPK	Serine/threonine-protein kinase 23 (EC 2.7.1.37) (Muscle-specific serine kinase 1) (MSSK-1)	Q9UPE1
SRRM1	10250	Others	Ser/Arg-related nuclear matrix protein	Q8IYB3		SR related
SRRM2	23524	SR	RNA binding protein	Q9UQ35	C complex, P complex	SR related
SRRT	51593	Others	Arsenite-resistance protein 2	Q9BXP5		pre-mRNA/mRNA binding proteins
SRSF1	6426	SR	Splicing factor, arginine/serine-rich 1 (pre-mRNA splicing factor SF2, P33 subunit) (Alternative splicing factor ASF-1)	Q07955		SR protein
SRSF10	10772					SR protein
SRSF11	9295	SR	Splicing factor arginine/serine-rich 11 (Arginine-rich 54 kDa nuclear protein) (p54)	Q05519		SR protein
SRSF12	135295					SR protein
SRSF2	6427	SR	Splicing factor, arginine/serine-rich 2 (Splicing factor SC35) (SC-35) (Splicing component, 35 kDa) (PR264 protein)	Q01130		SR protein
SRSF3	6428	SR	Splicing factor, arginine/serine-rich 3 (Pre-mRNA splicing factor SRP20) (X16 protein).	P23152		SR protein
SRSF4	6429	SR	Splicing factor, arginine/serine-rich 4 (Pre-mRNA splicing factor SRP75) (SRP001LB)	Q08170		SR protein
SRSF5	6430	SR	Splicing factor, arginine/serine-rich 5 (Pre-mRNA splicing factor SRP40) (Delayed-early protein HRS)	Q13243		SR protein
SRSF6	6431	SR	Splicing factor, arginine/serine-rich 6 (Pre-mRNA splicing factor SRP55)	Q13247		SR protein
SRSF7	6432	SR	Splicing factor, arginine/serine-rich 7 (Splicing factor 9G8)	Q16629		SR protein
SRSF8	10929	SR	Similar to splicing factor, arginine/serine-rich 2 (SC-35) (SRp46 splicing factor)	Q9BRL6		SR protein
SRSF9	8683	SR	Splicing factor, arginine/serine-rich 9 (Pre-mRNA splicing factor SRp30C)	Q13242		SR protein
SSB	6741	Others	Lupus La protein (Sjogren syndrome type B antigen) (SS-B) (La ribonucleoprotein) (La autoantigen)	P05455
SUGP1	57794				A complex	Recruited at A complex
SYF2	25949	Others	Hypothetical protein DKFZp564O2082 (GCIP-interacting protein p29)	O95926	C complex, P complex	Recruited at C complex
SYNCRIP	10492	hnRNP	Gry-rbp (hnRNP Q3)	O60506		hnRNP
TAF15	8148	Others	TATA-binding protein associated factor 2N (RNA-binding protein 56) (TAFII68) (TAF(II)68)	Q92804
TCERG1	10915	CA150	Putative transcription factor CA150	O14776		misc. proteins found irregularly with spliceosomes
TFIP11	24144	Others	Tuftelin-interacting protein 11 (HSPC006)	Q9UBB9	B complex	Recruited at B complex
THOC1	9984	Others	THO complex subunit 1 (Tho1) (Nuclear matrix protein p84)	Q96FV9		TREX
THOC2	57187	Others	THO complex subunit 2 (Tho2)	Q8NI27		TREX
THOC3	84321	Others	THO complex subunit 3 (Tho3)	Q96J01		TREX
THOC5	8563					TREX
THOC6	79228	Others	MGC2655 protein	Q86W42		TREX
THOC7	80145	Others	Hypothetical protein FLJ23445	Q9H5H0		TREX
THRAP3	9967				A complex	Recruited at A complex
TIA1	7072	TIA	Nucleolysin TIA-1 (RNA-binding protein TIA-1) (p40-TIA-1) [Contains: Nucleolysin TIA-1 isoform p15 (p15-TIA-1)]	P31483
TIAL1	7073	TIA	Nucleolysin TIAR (TIA-1 related protein)	Q01085
TNPO1	3842	Others	Transportin 1 (Importin beta-)2 (Karyopherin beta-2) (M9 region interaction protein) (MIP)	Q92973
TOE1	114034					Occasionally detected in C complex
TOP1MT	116447	Others	DNA topoisomerase I, mitochondrial precursor (EC 5.99.1.2) (TOP1mt)	Q969P6
TOPORS	10210	SR	Topoisomerase I-binding RS protein	Q9UNR9
TRA2A	29896	SR	Transformer-2 protein homolog (TRA-2 alpha)	Q13595		SR protein
TRA2B	6434	SR	Arginine/serine-rich splicing factor 10 (Transformer-2-beta) (HTRA2- beta) (Transformer 2 protein homolog) (Silica-induced protein 41) (RA301)	Q15815		SR protein
TRIM24	8805					Occasionally detected in Bact complex
TTC14	151613					Occasionally detected in C complex
TXNL4A	10907	U5 snRNP	Spliceosomal U5 snRNP-specific 15 kDa protein (DIM1 protein homolog) (Thioredoxin-like U5 snRNP protein U5-15kD)	O14834	B complex, U5 snRNP, tri-snRNP	U5 snRNP
U2AF1	7307	U2AF	Splicing factor U2AF 35 kDa subunit (U2 auxiliary factor 35 kDa subunit) (U2 snRNP auxiliary factor small subunit)	Q01081	A complex	17S U2 snRNP associated
U2AF1L4	199746	U2AF	U2 AUXILIARY FACTOR 26	Q8WU68
U2AF2	11338	U2AF	Splicing factor U2AF 65 kDa subunit (U2 auxiliary factor 65 kDa subunit) (U2 snRNP auxiliary factor large subunit) (hU2AF(65))	P26368	A complex	17S U2 snRNP associated
U2SURP	23350	Others	Hypothetical protein KIAA0332 (U2-associated SR140 protein)	O15042	A complex	17S U2 snRNP associated
UBL5	59286					misc. proteins found irregularly with spliceosomes
USP39	10713	U4/U6.U5 tri-snRNP	U4/U6.U5 tri-snRNP-associated 65 kDa protein	Q96RK9	B complex, tri-snRNP	tri-snRNP
WBP11	51729	SNP70	SH3 domain-binding protein SNP70 (NPW38-binding protein NPWBP) (Similar to WW domain binding protein 11)	Q9Y2W2	B complex	PRP19 complex
WBP4	11193				B complex	Recruited at B complex
WDR77	79084
WDR83	84292				C complex, P complex	Recruited at C complex
WTAP	9589	WTAP	Wilms' tumor 1-associating protein (WT1-associated protein) (Putative pre-mRNA splicing regulator female-lethal(2D) homolog)	Q15007
XAB2	56949	Others	XPA-binding protein 2 (HCNP protein) (PP3898)	Q9HCS7	B complex, Bact complex, C complex, P complex	PRP19 related
YBX1	4904	ColdShock	Nuclease sensitive element binding protein 1 (Y box binding protein-1) (Y-box transcription factor) (YB-1) (CCAAT-binding transcription factor I subunit A) (CBF-A) (Enhancer factor I subunit A) (EFI-A) (DNA-binding protein B) (DBPB)	P16991		pre-mRNA/mRNA binding proteins
YBX3	8531	ColdShock	DNA-binding protein A (Cold shock domain protein A) (Single-strand DNA binding protein NF-GMB)	P16989
ZC3H11A	9877					other rna binding domain containing
ZC3H13	23091					other rna binding domain containing
ZC3H18	124245					other rna binding domain containing
ZC3H4	23211					other rna binding domain containing
ZC3HAV1	56829					other rna binding domain containing
ZCCHC10	54819					Occasionally detected in C complex
ZCCHC8	55596					other rna binding domain containing
ZCRB1	85437	U11 + U12 snRNP	MADP-1 protein (U11/U12 snRNP 31K)	Q96TA6		other rna binding domain containing
ZFR	51663					other rna binding domain containing
ZMAT2	153527				B complex	Recruited at B complex
ZMAT5	55954	U11 + U12 snRNP	Hypothetical protein (U11/U12 snRNP 20K) (Em:AC005529.5 protein) (LOC55954 protein)	Q9UDW3		other rna binding domain containing
ZMYM3	9203					other rna binding domain containing
ZNF131	7690					other rna binding domain containing
ZNF207	7756	Others	Zinc finger protein 207	O43670		other rna binding domain containing
ZNF326	284695					other rna binding domain containing
ZNF346	23567					other rna binding domain containing
ZNF830	91603				Bact complex, C complex, P complex	Recruited at Bact complex
ZRSR1	7310	U2AF	U2 small nuclear ribonucleoprotein auxiliary factor 35 kDa subunit related-protein 1	Q15695
ZRSR2	8233	U2AF	U2 small nuclear ribonucleoprotein auxiliary factor 35 kDa subunit related-protein 2	Q15696		U11/U12 snRNP
