# Supplementary material for: Genome-wide profiling of alternative splicing in glioblastoma and their clinical value
Source: BMC Cancer. 2021 Aug 26;21:958. doi: 10.1186/s12885-021-08681-z (PMC8393481; doi:10.1186/s12885-021-08681-z)
Supplement: Supplementary file 5 — Additional file 5 Table S5. Flow chart for screening significant AS events of the risk prediction model. [file 12885_2021_8681_MOESM5_ESM.xlsx]

## Sheet: Sheet1
Survival-related AS events	HSD11B1L|46873|ES	HAT1|55964|ES	SYNE1|78181|AT	MEF2A|32714|AP	PPAPDC1A|13279|AP	AMPD3|14345|AP	HSF4|36949|AA	GSN|87422|AP	CD3D|18990|ES	UBC|25166|RI	KLHL12|9424|ES	MS4A6A|16057|RI	ARPP19|30672|ES	BTBD7|29034|ES	C19orf53|47934|AP	C19orf53|47935|AP	MAT2B|74449|AP	MAT2B|74448|AP	LRRC29|36979|AP	SERPINB6|75151|AD	OSBPL1A|44880|AT	IGF2BP2|68031|ES	DCUN1D4|69276|ES	SLC37A2|19257|ES	AP2S1|50597|AP	ZNF398|82171|AP	AP2S1|50598|AP	ACOT9|88691|AT	ACOT9|88692|AT	HNRNPH1|74906|AD	TNFSF13B|26241|ES	ARPC4|63188|AD	GUF1|69147|ES	CSAD|21951|AA	TMEM63B|76352|AP	VHL|63312|ES	LRRC29|36981|AP	ARNTL|14443|AA	ZNF302|48995|AD	FAM86B1|82719|AD	SPATS2L|56734|AP	GNB2L1|75066|AD	DST|76557|AT	CIZ1|87718|ES	CSGALNACT2|11318|AT	WDR11|13290|ES	IRF5|81733|AA	FYN|77269|AP	CDH11|36699|ES
The top 20 significant AS events	HSD11B1L|46873|ES	FBXL19|36205|AD	HDAC9|78886|AP	MORN1|254|AT	IGF2BP2|68031|ES	HOPX|69370|RI	GUF1|69147|ES	FYN|124660|ES	LRRC29|36979|AP	NFATC4|26991|RI	PCBP4|100544|ES	RPS11|50954|ES	LRRN3|81430|ES	NXT2|89867|AP	PRSS36|94149|ES	TCEAL1|89762|AP	TCEAL1|89761|AP	GNPDA1|73863|RI	LRRC29|36981|AP	ITGB4|43491|AD
Lasso regression analysis	HSD11B1L|46873|ES	FBXL19|36205|AD	HDAC9|78886|AP	MORN1|254|AT	IGF2BP2|68031|ES	HOPX|69370|RI	GUF1|69147|ES	FYN|124660|ES	NFATC4|26991|RI	RPS11|50954|ES	LRRN3|81430|ES	NXT2|89867|AP	PRSS36|94149|ES	GNPDA1|73863|RI	ITGB4|43491|AD
Multivariate COX regression analysis	HSD11B1L|46873|ES	FBXL19|36205|AD	IGF2BP2|68031|ES	HOPX|69370|RI	GUF1|69147|ES	FYN|124660|ES	NFATC4|26991|RI	RPS11|50954|ES	LRRN3|81430|ES	GNPDA1|73863|RI	ITGB4|43491|AD
[truncated: 1,225 more columns]

## Sheet: Sheet2
Table S5: Flow chart for screening significant AS events of the risk prediction model
Survival-related AS events	The top 20 significant AS events	AS events after LASSO regression analysis	AS events after multivariate COX regression analysis
SYNE1|78181|AT	HSD11B1L|46873|ES	HSD11B1L|46873|ES	HSD11B1L|46873|ES
TMEM63B|76352|AP	FBXL19|36205|AD	FBXL19|36205|AD	FBXL19|36205|AD
USP25|60221|ES	HDAC9|78886|AP	IGF2BP2|68031|ES	IGF2BP2|68031|ES
CDH11|36699|ES	MORN1|254|AT	HOPX|69370|RI	HOPX|69370|RI
HSD11B1L|46873|ES	IGF2BP2|68031|ES	GUF1|69147|ES	NFATC4|26991|RI
FBXL19|36205|AD	HOPX|69370|RI	FYN|124660|ES	LRRN3|81430|ES
KLHL12|9424|ES	GUF1|69147|ES	LRRC29|36979|AP	ITGB4|43491|AD
CSGALNACT2|11318|AT	FYN|124660|ES	NFATC4|26991|RI
HDAC9|78886|AP	LRRC29|36979|AP	LRRN3|81430|ES
HAT1|55964|ES	NFATC4|26991|RI	GNPDA1|73863|RI
PSMD4|7584|AD	PCBP4|100544|ES	ITGB4|43491|AD
CREBRF|74575|AT	RPS11|50954|ES
DST|76557|AT	LRRN3|81430|ES
CCAR1|11956|ES	NXT2|89867|AP
MS4A6A|16057|RI	PRSS36|94149|ES
MORN1|254|AT	TCEAL1|89762|AP
ZNF280D|30765|AP	TCEAL1|89761|AP
CHTF18|33022|AD	GNPDA1|73863|RI
ZNF280D|30767|AP	LRRC29|36981|AP
IGF2BP2|68031|ES	ITGB4|43491|AD
METTL1|22747|ES
CIZ1|87718|ES
SLC37A2|19257|ES
HOPX|69370|RI
NKIRAS2|40977|AP
NKIRAS2|40976|AP
POMGNT1|2784|RI
GUF1|69147|ES
PAIP1|71959|AP
FYN|124660|ES
HNRNPF|11323|AP
LRRC29|36979|AP
AASDH|69344|ES
NFATC4|26991|RI
ACOT9|88692|AT
ACOT9|88691|AT
CSPG5|64534|AD
LYRM1|34421|ES
PCBP4|100544|ES
GPI|48957|AP
ZNF530|207512|ES
RPS11|50954|ES
SCAMP5|31817|AP
GSN|87421|AP
TRIP12|57850|ES
LRRN3|81430|ES
EIF3B|78612|AA
NXT2|89867|AP
PRSS36|94149|ES
SERPINB6|75151|AD
DHCR7|17421|AD
HNRNPH1|74906|AD
TCEAL1|89762|AP
TCEAL1|89761|AP
GNPDA1|73863|RI
LRRC29|36981|AP
SPATS2L|56734|AP
ITGB4|43491|AD
DDX55|25092|ES
CC2D1B|3002|AT
DENND2A|82009|AT
SERPINA1|29136|ES
SNRPN|93601|ES
NAP1L1|23488|ES
POLR1C|76303|ES
HNRNPA2B1|79038|AA
DEPDC1B|72155|ES
NME4|32873|AP
ATG4D|47547|AA
BRSK2|13845|ES
AMPD3|14345|AP
PUM1|1449|ES
CPNE1|59205|AD
ACAN|32395|AT
ADAMTS4|8590|AT
RPL32|63469|AA
RPL39L|68071|AP
RPL39L|68070|AP
TMEM161B|72740|AD
PLXDC1|40621|ES
USP19|64840|AA
ZNF138|115222|ES
RCAN2|76416|AP
FAM195A|32926|ES
C4orf29|70560|ME
FAM195A|32925|ES
TMUB2|41811|AD
ST3GAL4|19394|AP
NBPF10|4446|ES
TMUB2|41809|ES
ZNF570|49523|AD
LRCH3|68318|AT
COA6|10335|AP
COA6|10336|AP
MRPL10|42104|ES
MECP2|90550|RI
YAF2|21165|ES
DMXL2|30617|AA
BANF1|16983|AD
GPRC5B|34342|AP
UBXN11|101231|ES
ISCU|24228|RI
ST3GAL4|19391|AP
ATG4D|47537|ES
HCFC1|90542|AA
ABCD4|28383|ES
RWDD1|77328|ES
MYD88|64031|ES
PARD3|11216|ES
PMFBP1|37551|AT
TP53I3|52810|ES
ETV7|75972|AT
TRAF1|87404|AP
TFB2M|10493|ES
ETV7|75971|AT
PMFBP1|37552|AT
C2orf49|54816|RI
C4orf29|70562|ES
RMDN1|84375|ES
MRPS21|7461|AP
MRPS21|7460|AP
ZNF558|47259|AP
BRPF3|75967|AA
ATP5SL|50073|ES
SPATS2L|56732|AP
TCTN1|24463|ES
GFM2|72501|AT
BTN3A1|75662|AA
GOLGA5|29012|ES
ARHGEF4|55357|RI
ZMYND8|59714|AD
PPHLN1|21214|AT
TGOLN2|54196|RI
YAF2|21115|ES
ARSA|62901|AD
ACY1|65150|ES
PAM|72887|ES
PLRG1|70898|AD
STAT3|41034|AA
WFS1|68712|AA
BCL2L1|58901|AD
CHI3L2|4149|ES
PABPC4|1896|AD
CD200|66101|ES
C9orf85|86575|AT
C9orf85|86576|AT
UIMC1|74697|AD
WDR66|24918|AT
WDR66|24919|AT
SCYL1|16856|AA
EXD3|88296|AT
FNTA|83758|ES
DMPK|50523|ES
CBLL1|81372|ES
AGPAT3|60800|AP
BRD7|36379|AA
TNIP2|68588|ES
CCDC74B|55278|AA
LUC7L|32846|RI
VGLL4|63394|AP
APOL3|61994|ES
PCSK7|92829|ES
C18orf8|44832|ES
TPK1|82139|ES
SLC25A23|47039|AT
EXD3|88298|AT
RCAN2|76415|AP
KDM2B|24871|AP
SCRN2|42120|RI
TMEM62|30214|ES
CNOT4|81885|AT
FAM120AOS|86912|AP
FAM120AOS|86913|AP
SIMC1|74635|AT
PPM1M|65193|ES
SIMC1|74636|AT
PAM|72888|AA
GOLGA7|83513|AA
KANK1|85709|AP
ACYP1|28474|AP
ZC3H13|25815|AA
HSCB|61550|ES
DUS4L|81343|AD
AKAP11|25751|ES
SEC31A|69734|ES
MED22|88032|AD
PPFIBP1|20890|ES
DMPK|50522|ES
VHL|63312|ES
MAPK3|36087|ES
EBAG9|84897|AP
EBAG9|84898|AP
CLN3|35718|ME
TCF12|30783|AP
MEGF10|73186|AT
MEGF10|73187|AT
RGS10|13261|AP
TAGLN3|66073|AP
TIMP2|43920|AP
ANGEL2|9776|AP
ANGEL2|9775|AP
FRG1B|58883|ES
TCF12|30784|AP
SEPT9|43723|AP
ARHGEF10L|858|AP
ARMC10|81159|ES
TIMP2|43921|AP
CRYAB|18691|AP
ZC3H14|28717|ES
TMEM91|50047|AA
UBOX5|58571|ES
CBWD5|86507|ES
TRIP12|57852|ES
SETD6|36663|AA
MTMR11|7415|ES
AP1S2|88572|AA
METTL21A|57193|ES
TNK2|68202|AP
LYRM9|39862|AP
SLC2A11|61341|AT
GBA|8040|AP
GBA|8041|AP
ITGBL1|26207|AT
ITGBL1|26208|AT
NFYC|2019|AA
PPT2-EGFL8|75759|ES
HMOX2|33743|AP
HOPX|69369|RI
ACYP1|28473|AP
COX7A2|76779|ES
RNF167|38605|AP
CCDC136|81722|ES
QTRTD1|66249|ES
RNF167|38606|AP
DECR1|84404|ES
STAT5A|41033|ES
DKK3|14408|AP
PLA2G7|76421|AT
EDNRB|26098|AP
EDNRB|26097|AP
TAMM41|63411|ES
SCARB1|25157|AD
NBPF10|4448|ES
MED15|61161|AP
SAA2|14580|AT
MLH1|63950|ES
VEGFA|76319|AP
HOPX|69374|AD
CHMP2A|52482|AP
IL17RC|63263|AD
OSBPL1A|44876|AP
ELN|655028|ES
OSBPL1A|44877|AP
SLC25A23|47042|ES
FAM86C1|17438|ES
MATR3|73587|ES
RPS6|659410|ES
ABCG2|69881|AP
ABCG2|69880|AP
HERPUD2|97423|ES
CHMP2A|52481|AP
CBX1|42167|AP
CBX1|42166|AP
U2AF1L4|49275|ES
CC2D2A|68812|ES
RAB1A|53794|ES
LPAR2|48666|ES
CRYZL1|60450|AT
UBXN11|1256|ES
C5orf22|71636|AA
FRMD5|30329|AA
WRB|60626|AP
PPIL2|61239|AA
LMBR1L|21522|ES
IFI27L1|29056|AD
VEGFA|76328|ES
ATP6AP1L|118670|ES
MARK2|16543|ES
SLC4A7|63781|ES
PHYHD1|87801|ES
SMARCA1|90044|AA
TMEM91|50052|RI
FAM86C1|17441|ES
PKIB|77379|AP
DRG2|39547|AA
SLC6A6|63528|ES
RGS10|13263|AP
PDE4D|72144|AP
DFFA|616|AT
DFFA|617|AT
BCL2L12|51037|AA
HEXA|31540|AT
YIPF3|76294|AA
MARCH7|55703|ES
NUSAP1|30082|AA
BCCIP|13431|AT
CEP63|66875|AP
INPP5B|1850|AA
PACS2|29637|AD
SLC35F6|52913|ES
FHOD3|45260|ES
HOPX|69372|RI
HSF4|36949|AA
C12orf76|24405|AT
LSM7|46607|AA
IER2|47929|AP
IER2|47930|AP
SEPT2|58366|ES
MCCC1|67771|AP
TMEM198|57722|AP
C5orf45|74979|ES
TRIQK|84507|ES
ZNF138|115220|ES
CDC7|3736|AP
TMEM185A|90320|AA
NPIPA5|34148|RI
TMEM164|89872|AP
RABL2A|55058|AD
HPS1|91779|ES
MPPED2|14795|ES
NPRL3|32807|ES
ARL13B|65693|ES
RPL31|54732|AT
RFFL|40230|AP
CTIF|45458|ES
ARMC10|81156|ES
ADC|1663|ES
NDRG2|26484|AP
ACTR6|23907|AA
CD46|9659|ES
KIAA0895|79247|AT
KIAA0895|79246|AT
SLC37A3|81987|AA
DONSON|60445|ES
AP3M1|12256|ES
IRF9|26880|ES
PLEKHM1|41977|ES
GABARAPL1|20353|AT
CFL2|27169|AD
UNC45A|32521|AD
PKP4|55684|ES
ETFA|31946|ES
CTDSPL|64002|ES
TMEM198|57723|AP
MUTYH|2652|ES
GAA|44019|AP
AP1M1|48147|ES
ST3GAL5|54385|AT
PPCS|2074|AT
PPCS|2073|AT
CACNB3|21476|ES
NLE1|40283|RI
PSPH|79773|AP
PSPH|79774|AP
TMCO4|916|ES
TMEM218|19267|ES
RIPK2|84385|ES
PRMT1|51042|ES
RPL31|54729|AT
RNF138|45021|ES
RPL32|63467|RI
ODF2|87758|ES
GAA|44020|AP
RPS27A|53606|RI
NBPF10|4449|ES
ZDHHC7|37873|ES
SCAP|64520|ES
PSME1|26851|RI
MRPL49|16789|ES
TMEM14B|75318|ES
MLST8|33211|AP
TSPAN3|31974|AP
MLST8|33212|AP
FIS1|81052|AP
FIS1|81053|AP
RFFL|40228|AP
GLRX3|13476|ES
TFDP2|67090|AA
TM9SF4|58940|AD
TUBA4A|57674|AP
RPL21|25526|AD
METTL23|43645|ES
PLA2G7|76422|AT
TBRG4|79588|AD
ZNF449|90178|AT
TUBA4A|57673|AP
ZNF449|90179|AT
MORF4L2|89764|AP
MEIS2|29916|ES
AKT1|29560|AP
IQCJ-SCHIP1|67457|AP
TRIM16L|39640|RI
FAM149A|71401|ES
ANKS3|33819|ES
DBNDD2|59542|AD
ENY2|84888|AA
UBE2Z|42243|ES
FAM192A|36536|AD
ZNF677|51698|AP
URGCP|79353|AP
CDKL3|73367|AT
CDR2|35555|ES
MAP4K4|54752|AP
OXR1|84842|AP
LRRC27|13499|ES
PPA2|70226|ES
AGTRAP|672|ES
COPS8|58099|ES
ESRRA|16632|AA
SYDE1|48053|AA
RPS27L|31015|AT
PPIL2|61243|AA
DBF4|80348|AD
ZNF317|47267|ES
MKRN3|29692|AT
STK35|58539|ES
