# Supplementary material for: Genome-wide profiling of alternative splicing in glioblastoma and their clinical value
Source: BMC Cancer. 2021 Aug 26;21:958. doi: 10.1186/s12885-021-08681-z (PMC8393481; doi:10.1186/s12885-021-08681-z)
Supplement: Supplementary file 6 — Additional file 6 Table S6. Details of the formula used to calculate the risk score. [file 12885_2021_8681_MOESM6_ESM.xlsx]

## Sheet: Sheet1
Table S6: Details of the formula used to calculate the risk score
Sequence	ID of AS event	β Value
1	HSD11B1L|46873|ES	2.075
2	FBXL19|36205|AD	-3.86
3	IGF2BP2|68031|ES	5.036
4	HOPX|69370|RI	4.5
5	NFATC4|26991|RI	-2.74
6	LRRN3|81430|ES	-3.176
7	ITGB4|43491|AD	2.855
